# Supplementary material for: CD151 interacts with integrin beta 2 in B cell lymphomas
Source: Cell Mol Life Sci. 2025 Jun 4;82(1):221. doi: 10.1007/s00018-025-05747-0 (PMC12137850; doi:10.1007/s00018-025-05747-0)
Supplement: Supplementary file 3 — Supplementary file3 (XLSX 63 KB) [file 18_2025_5747_MOESM3_ESM.xlsx]

## Sheet: data
Fasta headers	identifier	Mol. weight [kDa]	Number of proteins	Peptides	Razor + unique peptides	Sequence coverage [%]	Unique sequence coverage [%]	Sequence length	PEP	MS/MS Count	iBAQ C1	iBAQ C2	iBAQ C3	iBAQ IP1	iBAQ IP2	iBAQ IP3		LFQ intensity C1	LFQ intensity C2	LFQ intensity C3	LFQ intensity IP1	LFQ intensity IP2	LFQ intensity IP3	gene_name	protein_name	uniprot_hyperlink	cell_compartment	string_linkout
>tr|K4DIA7|K4DIA7_HUMAN Tetraspanin (Fragment) OS=Homo sapiens OX=9606 GN=CD151 PE=1 SV=1;>sp|P48509|CD151_HUMAN CD151 antigen OS=Homo sapiens OX=9606 GN=CD151 PE=1 SV=3;>tr|E9PMR4|E9PMR4_HUMAN Tetraspanin OS=Homo sapiens OX=9606 GN=CD151 PE=1 SV=1;>tr|E9P	K4DIA7	25.588	13	15	15	43.9	43.9	230	0	116	3145500	3616700	7610000	4008900000	4723700000	3100700000		33649000	35443000	81281000	27935000000	29476000000	19998000000	CD151	Tetraspanin	K4DIA7	Membrane;
>Q9U6Y5 SWISS-PROT:Q9U6Y5 Green fluorescent protein (GFP-Cter-HisTag)		28.106	1	15	15	43	43	249	0	229	3468200	3343000	5186300	3967300000	3930400000	3257300000		26747000	26168000	63613000	23498000000	22510000000	17827000000	"GFP"	Green fluorescent protein (GFP-Cter-HisTag)
>tr|A0A494C0X7|A0A494C0X7_HUMAN Integrin beta OS=Homo sapiens OX=9606 GN=ITGB2 PE=1 SV=1;>sp|P05107|ITB2_HUMAN Integrin beta-2 OS=Homo sapiens OX=9606 GN=ITGB2 PE=1 SV=2;>tr|D3DSM0|D3DSM0_HUMAN Integrin beta OS=Homo sapiens OX=9606 GN=ITGB2 PE=1 SV=1	A0A494C0X7	84.79	17	38	38	57.2	56	769	0	145	36154	22601	54124	91087000	93901000	85313000		4095200	4372600	7265000	2975800000	2331300000	2633000000	ITGB2	Integrin beta	A0A494C0X7	Membrane;
>sp|P35908|K22E_HUMAN Keratin, type II cytoskeletal 2 epidermal OS=Homo sapiens OX=9606 GN=KRT2 PE=1 SV=2	P35908	65.432	1	46	43	82.2	4.7	639	0	211	50994000	61452000	34627000	34796000	57308000	41362000		1935300000	2136500000	1729900000	928690000	1282700000	1093200000	KRT2	Keratin, type II cytoskeletal 2 epidermal	P35908		9606.ENSP00000310861
>sp|P27824|CALX_HUMAN Calnexin OS=Homo sapiens OX=9606 GN=CANX PE=1 SV=2;>sp|P27824-2|CALX_HUMAN Isoform 2 of Calnexin OS=Homo sapiens OX=9606 GN=CANX;>sp|P27824-3|CALX_HUMAN Isoform 3 of Calnexin OS=Homo sapiens OX=9606 GN=CANX	P27824	67.567	13	28	28	47.8	46.8	592	2.5879e-239	94	310850	420420	431420	30195000	33005000	34906000		0	46033000	60768000	339610000	873390000	873970000	CANX	Calnexin	P27824	Endoplasmic reticulum membrane;Endoplasmic reticulum;Melanosome;	9606.ENSP00000247461
>sp|P11021|BIP_HUMAN Endoplasmic reticulum chaperone BiP OS=Homo sapiens OX=9606 GN=HSPA5 PE=1 SV=2	P11021	72.332	1	30	30	49.1	47.4	654	1.4462e-216	82	49420	22144	34258	13005000	13383000	12335000		16745000	0	9775300	277120000	289590000	280680000	HSPA5	Endoplasmic reticulum chaperone BiP	P11021	Endoplasmic reticulum lumen;Melanosome;Cytoplasm;Cell surface;	9606.ENSP00000324173
>tr|H7C4K3|H7C4K3_HUMAN Integrin beta-1 OS=Homo sapiens OX=9606 GN=ITGB1 PE=1 SV=2;>tr|A0A7I2V2F9|A0A7I2V2F9_HUMAN Integrin beta-1 OS=Homo sapiens OX=9606 GN=ITGB1 PE=4 SV=1;>sp|P05556|ITB1_HUMAN Integrin beta-1 OS=Homo sapiens OX=9606 GN=ITGB1 PE=1 SV=2;>	H7C4K3	82.23	19	19	19	31.3	31.3	741	2.9056e-114	50	46599	30862	12610	9531500	8351400	8160500		12755000	6413300	0	223210000	164110000	156930000	ITGB1	Integrin beta	H7C4K3	Cell junction, focal adhesion;Cell membrane;Cell projection, invadopodium membrane;Cell projection, lamellipodium;Cell projection, ruffle;Cell projection, ruffle membrane;Cell surface;Melanosome;Membrane;Recycling endosome;
>sp|Q59GN2|R39L5_HUMAN Putative 60S ribosomal protein L39-like 5 OS=Homo sapiens OX=9606 GN=RPL39P5 PE=5 SV=2;>sp|P62891|RL39_HUMAN 60S ribosomal protein L39 OS=Homo sapiens OX=9606 GN=RPL39 PE=1 SV=2	Q59GN2	6.3225	2	1	1	19.6	19.6	51	8.4568e-42	9	40296000	92909000	112710000	223150000	179520000	220670000		43153000	72177000	108920000	141860000	98422000	132680000	RPL39P5	Putative 60S ribosomal protein L39-like 5	Q59GN2
>sp|P68363|TBA1B_HUMAN Tubulin alpha-1B chain OS=Homo sapiens OX=9606 GN=TUBA1B PE=1 SV=1;>sp|P68363-2|TBA1B_HUMAN Isoform 2 of Tubulin alpha-1B chain OS=Homo sapiens OX=9606 GN=TUBA1B	P68363	50.151	2	16	16	53	0	451	2.2099e-151	60	15071	29633	23435	9266100	7775400	6994300		0	2749300	0	129850000	106530000	95230000	TUBA1B	Tubulin alpha-1B chain	P68363	Cytoplasm, cytoskeleton;	9606.ENSP00000336799
>sp|P26006|ITA3_HUMAN Integrin alpha-3 OS=Homo sapiens OX=9606 GN=ITGA3 PE=1 SV=5;>sp|P26006-1|ITA3_HUMAN Isoform 2 of Integrin alpha-3 OS=Homo sapiens OX=9606 GN=ITGA3	P26006	116.61	6	18	18	20.6	20.6	1051	5.1178e-85	46	0	17727	0	5011700	4147100	3586000		0	0	0	129660000	96503000	96144000	ITGA3	Integrin alpha-3	P26006	Cell membrane;Cell membrane;Cell projection, invadopodium membrane;Cell projection, filopodium membrane;	9606.ENSP00000007722
>sp|P62861|RS30_HUMAN 40S ribosomal protein S30 OS=Homo sapiens OX=9606 GN=FAU PE=1 SV=1;>tr|E9PR30|E9PR30_HUMAN 40S ribosomal protein S30 OS=Homo sapiens OX=9606 GN=FAU PE=1 SV=1	P62861	6.6478	2	3	3	20.3	20.3	59	4.7913e-10	10	19123000	35594000	48230000	61087000	53247000	72896000		42177000	78103000	146380000	113320000	98834000	150100000	FAU	40S ribosomal protein S30	P62861
>tr|A0A0D9SFB3|A0A0D9SFB3_HUMAN RNA helicase OS=Homo sapiens OX=9606 GN=DDX3X PE=1 SV=1;>tr|A0A2R8YF78|A0A2R8YF78_HUMAN RNA helicase OS=Homo sapiens OX=9606 GN=DDX3X PE=1 SV=1;>tr|A0A0D9SG12|A0A0D9SG12_HUMAN RNA helicase OS=Homo sapiens OX=9606 GN=DDX3X PE	A0A0D9SFB3	70.839	35	21	21	46.2	44.5	640	9.5973e-194	51	30694	23430	28224	4110100	4542800	3850200		0	0	0	107580000	103130000	97530000	DDX3X	RNA helicase	A0A0D9SFB3
>sp|P06576|ATPB_HUMAN ATP synthase subunit beta, mitochondrial OS=Homo sapiens OX=9606 GN=ATP5F1B PE=1 SV=3;>tr|H0YH81|H0YH81_HUMAN ATP synthase subunit beta (Fragment) OS=Homo sapiens OX=9606 GN=ATP5F1B PE=1 SV=1;>tr|F8W079|F8W079_HUMAN ATP synthase subun	P06576	56.559	5	21	21	62	62	529	5.8351e-219	45	7375.2	0	0	4949600	5971000	4782700		0	0	0	96007000	95667000	91055000	ATP5F1B	ATP synthase subunit beta, mitochondrial	P06576	Mitochondrion inner membrane;	9606.ENSP00000262030
>sp|P08238|HS90B_HUMAN Heat shock protein HSP 90-beta OS=Homo sapiens OX=9606 GN=HSP90AB1 PE=1 SV=4	P08238	83.263	13	18	18	33.6	31.6	724	9.1761e-108	31	0	0	0	3472800	3615100	3216500		0	0	0	86013000	76886000	72856000	HSP90AB1	Heat shock protein HSP 90-beta	P08238	Cytoplasm;Melanosome;Nucleus;Secreted;Cell membrane;Dynein axonemal particle;	9606.ENSP00000360609
>sp|P07437|TBB5_HUMAN Tubulin beta chain OS=Homo sapiens OX=9606 GN=TUBB PE=1 SV=2;>tr|Q5JP53|Q5JP53_HUMAN Tubulin beta chain OS=Homo sapiens OX=9606 GN=TUBB PE=1 SV=1;>tr|Q5ST81|Q5ST81_HUMAN Tubulin beta chain OS=Homo sapiens OX=9606 GN=TUBB PE=1 SV=1;>sp	P07437	49.67	23	17	17	60.8	16	444	2.0221e-77	43	11244	20157	9519.8	5507300	5700500	5289500		0	0	0	81476000	68074000	65992000	TUBB	Tubulin beta chain	P07437	Cytoplasm, cytoskeleton;	9606.ENSP00000339001
>sp|P09661|RU2A_HUMAN U2 small nuclear ribonucleoprotein A OS=Homo sapiens OX=9606 GN=SNRPA1 PE=1 SV=2;>tr|H0YMA0|H0YMA0_HUMAN U2 small nuclear ribonucleoprotein A (Fragment) OS=Homo sapiens OX=9606 GN=SNRPA1 PE=1 SV=1;>tr|H0YKK0|H0YKK0_HUMAN Small nucle	P09661	28.415	4	7	7	28.6	28.6	255	1.0041e-100	17	0	0	0	7665900	7618100	9105100		0	0	0	68135000	59521000	78156000	SNRPA1	U2 small nuclear ribonucleoprotein A'	P09661	Nucleus;	9606.ENSP00000254193
>sp|P25705|ATPA_HUMAN ATP synthase subunit alpha, mitochondrial OS=Homo sapiens OX=9606 GN=ATP5F1A PE=1 SV=1;>sp|P25705-2|ATPA_HUMAN Isoform 2 of ATP synthase subunit alpha, mitochondrial OS=Homo sapiens OX=9606 GN=ATP5F1A;>sp|P25705-3|ATPA_HUMAN Isoform 3	P25705	59.75	9	11	11	30.7	30.7	553	4.4246e-114	37	0	13231	0	2379600	3300800	3452700		0	0	0	65147000	64780000	65789000	ATP5F1A	ATP synthase subunit alpha, mitochondrial	P25705	Mitochondrion;Mitochondrion inner membrane;Cell membrane;	9606.ENSP00000381736
>tr|A0A0A0MR02|A0A0A0MR02_HUMAN Outer mitochondrial membrane protein porin 2 (Fragment) OS=Homo sapiens OX=9606 GN=VDAC2 PE=1 SV=1;>sp|P45880|VDAC2_HUMAN Voltage-dependent anion-selective channel protein 2 OS=Homo sapiens OX=9606 GN=VDAC2 PE=1 SV=2;>sp|P45	A0A0A0MR02	30.348	7	9	9	41.5	41.5	282	1.3013e-48	20	15803	0	0	5808800	6012600	6010500		0	0	0	62237000	45642000	53200000	VDAC2	Outer mitochondrial membrane protein porin 2	A0A0A0MR02	Mitochondrion outer membrane;
>sp|P11049-3|CD37_HUMAN Isoform 3 of Leukocyte antigen CD37 OS=Homo sapiens OX=9606 GN=CD37;>sp|P11049-2|CD37_HUMAN Isoform 2 of Leukocyte antigen CD37 OS=Homo sapiens OX=9606 GN=CD37;>tr|M0QZP6|M0QZP6_HUMAN Leukocyte antigen CD37 (Fragment) OS=Homo sapien	P11049-3	22.563	5	4	4	27.2	27.2	202	1.2497e-32	14	0	0	0	8636800	10024000	6418300		0	0	0	59909000	58858000	46880000	CD37	Isoform 3 of Leukocyte antigen CD37	P11049-3
>sp|P05141|ADT2_HUMAN ADP/ATP translocase 2 OS=Homo sapiens OX=9606 GN=SLC25A5 PE=1 SV=7	P05141	32.852	2	9	9	43	21.8	298	1.5484e-41	18	128860	124350	80565	3732100	4268200	3355900		10251000	8226700	3836800	52214000	36864000	31269000	SLC25A5	ADP/ATP translocase 2	P05141	Mitochondrion inner membrane;Membrane;	9606.ENSP00000360671
>tr|A0A7I2V2X6|A0A7I2V2X6_HUMAN 60 kDa heat shock protein, mitochondrial OS=Homo sapiens OX=9606 GN=HSPD1 PE=4 SV=1;>sp|P10809|CH60_HUMAN 60 kDa heat shock protein, mitochondrial OS=Homo sapiens OX=9606 GN=HSPD1 PE=1 SV=2;>tr|A0A7I2V599|A0A7I2V599_HUMAN 60	A0A7I2V2X6	57.758	14	14	14	37.2	37.2	541	2.664e-84	29	60865	31128	7810.2	1630400	3285300	1740800		5577200	3156000	0	39549000	48289000	36567000	HSPD1	60 kDa chaperonin	A0A7I2V2X6
>sp|Q5T749|KPRP_HUMAN Keratinocyte proline-rich protein OS=Homo sapiens OX=9606 GN=KPRP PE=1 SV=1	Q5T749	64.135	1	16	16	48.7	48.7	579	1.2929e-100	47	3204500	5367300	2184100	1763400	2425400	2688400		106130000	114820000	72005000	38444000	44467000	53284000	KPRP	Keratinocyte proline-rich protein	Q5T749	Cytoplasm;	9606.ENSP00000475216
>tr|Q53Z42|Q53Z42_HUMAN HLA class I antigen OS=Homo sapiens OX=9606 GN=HLA-A PE=1 SV=1;>tr|A0A140T9I0|A0A140T9I0_HUMAN HLA class I histocompatibility antigen, A alpha chain (Fragment) OS=Homo sapiens OX=9606 GN=HLA-A PE=1 SV=1;>tr|A0A140T9X5|A0A140T9X5_HUM	Q53Z42	40.921	16	10	10	41.6	15.1	365	1.7129e-73	23	0	0	0	2627300	2439600	2001400		0	0	0	36554000	33442000	28126000	HLA-A	HLA class I antigen	Q53Z42
>tr|Q5SS57|Q5SS57_HUMAN HLA class I antigen OS=Homo sapiens OX=9606 GN=HLA-B PE=1 SV=1;>tr|A0A140TA21|A0A140TA21_HUMAN HLA class I histocompatibility antigen, B alpha chain OS=Homo sapiens OX=9606 GN=HLA-B PE=1 SV=1;>tr|A0A140T951|A0A140T951_HUMAN HLA clas	Q5SS57	40.33	6	8	6	31.2	0	362	1.7218e-50	10	0	0	0	2609500	2396600	2097500		0	0	0	35873000	28449000	25738000	HLA-B	HLA class I antigen	Q5SS57
>tr|J3KNV4|J3KNV4_HUMAN Integrin alpha-7 OS=Homo sapiens OX=9606 GN=ITGA7 PE=1 SV=1;>sp|Q13683-7|ITA7_HUMAN Isoform Alpha-7X2B of Integrin alpha-7 OS=Homo sapiens OX=9606 GN=ITGA7;>sp|Q13683-9|ITA7_HUMAN Isoform Alpha-7X2DB of Integrin alpha-7 OS=Homo sapi	J3KNV4	123.63	11	15	15	22.5	22.5	1131	1.652e-66	30	0	0	0	996110	957990	743880		0	0	0	33977000	27685000	26202000	ITGA7	Integrin alpha-7	J3KNV4	Membrane;
>tr|J3QS39|J3QS39_HUMAN Polyubiquitin-B (Fragment) OS=Homo sapiens OX=9606 GN=UBB PE=1 SV=1;>tr|J3QTR3|J3QTR3_HUMAN Ubiquitin-40S ribosomal protein S27a (Fragment) OS=Homo sapiens OX=9606 GN=RPS27A PE=1 SV=1;>tr|F5H6Q2|F5H6Q2_HUMAN Polyubiquitin-C (Fragmen	J3QS39	10.469	23	3	3	36.6	36.6	93	9.6681e-34	10	353680	413720	65873	5635500	6810900	6422100		4183800	2988900	0	31428000	35302000	34213000	UBB	Polyubiquitin-B	J3QS39
>sp|Q14974|IMB1_HUMAN Importin subunit beta-1 OS=Homo sapiens OX=9606 GN=KPNB1 PE=1 SV=2;>sp|Q14974-2|IMB1_HUMAN Isoform 2 of Importin subunit beta-1 OS=Homo sapiens OX=9606 GN=KPNB1;>tr|J3KTM9|J3KTM9_HUMAN Importin subunit beta-1 (Fragment) OS=Homo sapien	Q14974	97.169	6	12	12	19.7	19.7	876	8.8486e-58	21	0	3029.7	0	1097700	919110	846120		0	0	0	30057000	23488000	22656000	KPNB1	Importin subunit beta-1	Q14974	Cytoplasm;Nucleus envelope;	9606.ENSP00000290158
>tr|E9PKE3|E9PKE3_HUMAN Heat shock cognate 71 kDa protein OS=Homo sapiens OX=9606 GN=HSPA8 PE=1 SV=1;>sp|P11142|HSP7C_HUMAN Heat shock cognate 71 kDa protein OS=Homo sapiens OX=9606 GN=HSPA8 PE=1 SV=1;>sp|P11142-2|HSP7C_HUMAN Isoform 2 of Heat shock cognat	E9PKE3	68.805	18	13	11	26.6	22.8	627	8.7518e-69	29	76769	64849	64941	1538500	1607700	1210100		4994900	4469700	4658100	27896000	28364000	25055000	HSPA8	Heat shock cognate 71 kDa protein	E9PKE3
>tr|F8VVM2|F8VVM2_HUMAN Phosphate carrier protein, mitochondrial OS=Homo sapiens OX=9606 GN=SLC25A3 PE=1 SV=1;>sp|Q00325-2|MPCP_HUMAN Isoform B of Phosphate carrier protein, mitochondrial OS=Homo sapiens OX=9606 GN=SLC25A3;>sp|Q00325|MPCP_HUMAN Phosphate c	F8VVM2	36.161	6	9	9	37.3	37.3	324	2.1818e-45	15	562670	575960	0	2650200	2819200	2326200		0	4697300	0	25797000	35558000	31865000	SLC25A3	Phosphate carrier protein, mitochondrial	F8VVM2	Membrane;
>tr|E9PKH8|E9PKH8_HUMAN B-lymphocyte antigen CD20 OS=Homo sapiens OX=9606 GN=MS4A1 PE=1 SV=1;>sp|P11836|CD20_HUMAN B-lymphocyte antigen CD20 OS=Homo sapiens OX=9606 GN=MS4A1 PE=1 SV=1	E9PKH8	31.609	4	5	5	25.7	25.7	284	5.7758e-27	12	0	0	0	3621600	3534800	3163000		0	0	0	25617000	22805000	20017000	MS4A1	B-lymphocyte antigen CD20	E9PKH8
>sp|P16615-5|AT2A2_HUMAN Isoform 5 of Sarcoplasmic/endoplasmic reticulum calcium ATPase 2 OS=Homo sapiens OX=9606 GN=ATP2A2;>sp|P16615-2|AT2A2_HUMAN Isoform 2 of Sarcoplasmic/endoplasmic reticulum calcium ATPase 2 OS=Homo sapiens OX=9606 GN=ATP2A2;>sp|P166	P16615-5	109.73	18	12	12	19	19	997	1.5432e-46	21	0	0	0	738240	676520	565990		0	0	0	23392000	17595000	19547000	ATP2A2	Isoform 5 of Sarcoplasmic/endoplasmic reticulum calcium ATPase 2	P16615-5
>sp|Q06830|PRDX1_HUMAN Peroxiredoxin-1 OS=Homo sapiens OX=9606 GN=PRDX1 PE=1 SV=1;>tr|A0A0A0MRQ5|A0A0A0MRQ5_HUMAN Peroxiredoxin-1 OS=Homo sapiens OX=9606 GN=PRDX1 PE=1 SV=1;>tr|A0A0A0MSI0|A0A0A0MSI0_HUMAN Peroxiredoxin-1 (Fragment) OS=Homo sapiens OX=9606	Q06830	22.11	6	5	5	30.7	30.7	199	3.6014e-14	11	797650	303350	592140	1830700	1725000	2177700		8439300	6782200	6376400	20786000	17641000	16471000	PRDX1	Peroxiredoxin-1	Q06830	Cytoplasm;Melanosome;	9606.ENSP00000262746
>tr|A0A7I2V659|A0A7I2V659_HUMAN Elongation factor 1-alpha 1 OS=Homo sapiens OX=9606 GN=EEF1A1 PE=4 SV=1;>tr|A0A087WVQ9|A0A087WVQ9_HUMAN Elongation factor 1-alpha 1 OS=Homo sapiens OX=9606 GN=EEF1A1 PE=1 SV=2;>sp|Q5VTE0|EF1A3_HUMAN Putative elongation facto	A0A7I2V659	49.824	13	4	4	16.6	16.6	459	2.3746e-14	14	0	12063	15825	1320300	1262300	932150		0	0	0	20605000	17934000	14460000	EEF1A1	Elongation factor 1-alpha	A0A7I2V659
>sp|Q7L513|FCRLA_HUMAN Fc receptor-like A OS=Homo sapiens OX=9606 GN=FCRLA PE=1 SV=2;>sp|Q7L513-2|FCRLA_HUMAN Isoform 2 of Fc receptor-like A OS=Homo sapiens OX=9606 GN=FCRLA;>sp|Q7L513-9|FCRLA_HUMAN Isoform 9 of Fc receptor-like A OS=Homo sapiens OX=9606	Q7L513	38.927	11	6	6	31.2	31.2	359	2.1342e-42	9	0	0	0	2495600	2103500	1958900		0	0	0	19254000	17258000	15053000	FCRLA	Fc receptor-like A	Q7L513	Cytoplasm;	9606.ENSP00000356936
>sp|Q14697|GANAB_HUMAN Neutral alpha-glucosidase AB OS=Homo sapiens OX=9606 GN=GANAB PE=1 SV=3;>tr|F5H6X6|F5H6X6_HUMAN Neutral alpha-glucosidase AB OS=Homo sapiens OX=9606 GN=GANAB PE=1 SV=1;>sp|Q14697-2|GANAB_HUMAN Isoform 2 of Neutral alpha-glucosidase A	Q14697	106.87	5	9	9	15.9	15.9	944	1.4843e-30	16	0	0	0	546990	451000	591610		0	0	0	17787000	16742000	18362000	GANAB	Neutral alpha-glucosidase AB	Q14697	Endoplasmic reticulum;Golgi apparatus;Melanosome;	9606.ENSP00000340466
>sp|P81605|DCD_HUMAN Dermcidin OS=Homo sapiens OX=9606 GN=DCD PE=1 SV=2;>sp|P81605-2|DCD_HUMAN Isoform 2 of Dermcidin OS=Homo sapiens OX=9606 GN=DCD	P81605	11.284	2	4	4	29.1	29.1	110	1.8968e-12	7	3780500	3533600	7263100	2760500	2663800	2855700		22139000	22302000	41932000	17524000	13558000	15258000	DCD	Dermcidin	P81605	Secreted;	9606.ENSP00000406773
>tr|J3KQ99|J3KQ99_HUMAN HLA class II histocompatibility antigen, DP alpha 1 chain (Fragment) OS=Homo sapiens OX=9606 GN=HLA-DPA1 PE=1 SV=1;>tr|A0A140T9Y9|A0A140T9Y9_HUMAN HLA class II histocompatibility antigen, DP alpha 1 chain (Fragment) OS=Homo sapiens	J3KQ99	24.059	24	3	3	22	16.3	209	1.5076e-17	8	0	0	0	2404900	2550200	1798900		0	0	0	15769000	13743000	11129000	HLA-DPA1	HLA class II histocompatibility antigen, DP alpha 1 chain	J3KQ99	Endosome membrane;Lysosome membrane;
>tr|A0A7I2V2S3|A0A7I2V2S3_HUMAN Exportin-1 OS=Homo sapiens OX=9606 GN=XPO1 PE=4 SV=1;>tr|A0A7I2V3W6|A0A7I2V3W6_HUMAN Exportin-1 OS=Homo sapiens OX=9606 GN=XPO1 PE=4 SV=1;>tr|A0A7I2V461|A0A7I2V461_HUMAN Exportin-1 OS=Homo sapiens OX=9606 GN=XPO1 PE=4 SV=1;>	A0A7I2V2S3	109.35	18	8	8	11.1	11.1	952	1.9652e-22	14	0	0	0	491590	430860	413410		0	0	0	15482000	12679000	12203000	XPO1	Exportin-1	A0A7I2V2S3	Cytoplasm;
>sp|Q15125|EBP_HUMAN 3-beta-hydroxysteroid-Delta(8),Delta(7)-isomerase OS=Homo sapiens OX=9606 GN=EBP PE=1 SV=3;>tr|C9J719|C9J719_HUMAN 3-beta-hydroxysteroid-Delta(8),Delta(7)-isomerase (Fragment) OS=Homo sapiens OX=9606 GN=EBP PE=1 SV=8;>tr|C9JJ78|C9JJ78_	Q15125	26.352	4	3	3	16.5	16.5	230	1.1341e-12	7	0	0	0	4845200	2166800	3187400		0	0	0	14718000	12140000	10622000	EBP	3-beta-hydroxysteroid-Delta(8),Delta(7)-isomerase	Q15125	Endoplasmic reticulum membrane;Nucleus envelope;Cytoplasmic vesicle;	9606.ENSP00000417052
>sp|P55060-3|XPO2_HUMAN Isoform 3 of Exportin-2 OS=Homo sapiens OX=9606 GN=CSE1L;>sp|P55060|XPO2_HUMAN Exportin-2 OS=Homo sapiens OX=9606 GN=CSE1L PE=1 SV=3;>sp|P55060-4|XPO2_HUMAN Isoform 4 of Exportin-2 OS=Homo sapiens OX=9606 GN=CSE1L	P55060-3	107.78	4	11	11	15.3	15.3	945	7.0011e-33	12	0	0	0	443600	267840	304350		0	0	0	14357000	9078800	10593000	CSE1L	Isoform 3 of Exportin-2	P55060-3
>tr|A0A0A0MSX9|A0A0A0MSX9_HUMAN Isoleucyl-tRNA synthetase OS=Homo sapiens OX=9606 GN=IARS1 PE=1 SV=1;>sp|P41252|SYIC_HUMAN Isoleucine--tRNA ligase, cytoplasmic OS=Homo sapiens OX=9606 GN=IARS1 PE=1 SV=2;>tr|J3KR24|J3KR24_HUMAN Isoleucyl-tRNA synthetase OS=	A0A0A0MSX9	142.29	3	11	11	13.2	13.2	1242	2.728e-28	13	80610	57888	34731	384370	290330	268880		0	0	0	14288000	10889000	11438000	IARS1	Isoleucyl-tRNA synthetase	A0A0A0MSX9
>sp|P14923|PLAK_HUMAN Junction plakoglobin OS=Homo sapiens OX=9606 GN=JUP PE=1 SV=3	P14923	81.744	16	13	13	24.3	24.3	745	6.4589e-57	37	1065200	1480200	527120	377340	530120	560310		41166000	47153000	24408000	13611000	18233000	17898000	JUP	Junction plakoglobin	P14923	Cell junction, adherens junction;Cell junction, desmosome;Cytoplasm, cytoskeleton;Membrane;	9606.ENSP00000377508
>tr|E9PJK1|E9PJK1_HUMAN Tetraspanin OS=Homo sapiens OX=9606 GN=CD81 PE=1 SV=1;>tr|E9PRJ8|E9PRJ8_HUMAN Tetraspanin (Fragment) OS=Homo sapiens OX=9606 GN=CD81 PE=1 SV=1;>tr|H0YDL9|H0YDL9_HUMAN Tetraspanin (Fragment) OS=Homo sapiens OX=9606 GN=CD81 PE=1 SV=1;	E9PJK1	17.963	7	2	2	23.6	23.6	165	3.7545e-30	6	0	0	0	3359000	3449200	2485800		0	0	0	13554000	11606000	7776200	CD81	Tetraspanin	E9PJK1	Membrane;
>sp|Q99467|CD180_HUMAN CD180 antigen OS=Homo sapiens OX=9606 GN=CD180 PE=1 SV=2	Q99467	74.178	1	6	6	16.8	16.8	661	2.3869e-40	16	0	0	0	1206600	1077600	832890		0	0	0	13399000	10496000	11883000	CD180	CD180 antigen	Q99467	Cell membrane;	9606.ENSP00000256447
>sp|P15924|DESP_HUMAN Desmoplakin OS=Homo sapiens OX=9606 GN=DSP PE=1 SV=3;>sp|P15924-3|DESP_HUMAN Isoform DSPIa of Desmoplakin OS=Homo sapiens OX=9606 GN=DSP;>sp|P15924-2|DESP_HUMAN Isoform DPII of Desmoplakin OS=Homo sapiens OX=9606 GN=DSP	P15924	331.77	3	18	18	8	8	2871	3.6031e-52	31	243130	289750	125530	74370	110190	128640		46015000	44352000	27600000	13150000	13624000	15666000	DSP	Desmoplakin	P15924	Cell junction, desmosome;Cytoplasm, cytoskeleton;Cell membrane;	9606.ENSP00000369129
>sp|P48047|ATPO_HUMAN ATP synthase subunit O, mitochondrial OS=Homo sapiens OX=9606 GN=ATP5PO PE=1 SV=1;>tr|A0A494C0K9|A0A494C0K9_HUMAN ATP synthase subunit O, mitochondrial OS=Homo sapiens OX=9606 GN=ATP5PO PE=3 SV=1;>tr|H7C0C1|H7C0C1_HUMAN ATP synthase s	P48047	23.277	5	4	4	24.4	24.4	213	3.0316e-13	6	0	35754	0	1563900	612280	1488800		0	0	0	12779000	8140700	10506000	ATP5PO	ATP synthase subunit O, mitochondrial	P48047	Mitochondrion;Mitochondrion inner membrane;	9606.ENSP00000290299
>tr|A0A6Q8PFE4|A0A6Q8PFE4_HUMAN Actin, cytoplasmic 1 OS=Homo sapiens OX=9606 GN=ACTB PE=1 SV=1;>sp|P63261|ACTG_HUMAN Actin, cytoplasmic 2 OS=Homo sapiens OX=9606 GN=ACTG1 PE=1 SV=1;>sp|P60709|ACTB_HUMAN Actin, cytoplasmic 1 OS=Homo sapiens OX=9606 GN=ACTB	A0A6Q8PFE4	37.34	36	6	6	29.5	29.5	332	2.6018e-21	14	741380	256980	368470	1113600	1181700	773840		17452000	4744500	7731700	12277000	11613000	9525200	ACTB	Actin, cytoplasmic 1	A0A6Q8PFE4
>tr|A0A0G2JLI4|A0A0G2JLI4_HUMAN Probable ATP-dependent RNA helicase DDX5 OS=Homo sapiens OX=9606 GN=DDX5 PE=4 SV=2;>sp|P17844-2|DDX5_HUMAN Isoform 2 of Probable ATP-dependent RNA helicase DDX5 OS=Homo sapiens OX=9606 GN=DDX5;>tr|J3KTA4|J3KTA4_HUMAN DEAD bo	A0A0G2JLI4	57.162	10	5	4	11.6	4.9	509	3.9368e-16	11	0	0	0	679350	766880	789540		0	0	0	12155000	11989000	13492000	DDX5	DEAD box protein 5	A0A0G2JLI4	Cytoplasm;Nucleus;
>sp|P32970|CD70_HUMAN CD70 antigen OS=Homo sapiens OX=9606 GN=CD70 PE=1 SV=2;>sp|P32970-2|CD70_HUMAN Isoform 2 of CD70 antigen OS=Homo sapiens OX=9606 GN=CD70	P32970	21.118	2	3	3	21.2	21.2	193	7.9204e-14	5	0	0	0	1537000	1567900	1370100		0	0	0	12145000	10575000	9625200	CD70	CD70 antigen	P32970	Membrane;	9606.ENSP00000245903
>sp|P08195-2|4F2_HUMAN Isoform 2 of 4F2 cell-surface antigen heavy chain OS=Homo sapiens OX=9606 GN=SLC3A2;>sp|P08195-3|4F2_HUMAN Isoform 3 of 4F2 cell-surface antigen heavy chain OS=Homo sapiens OX=9606 GN=SLC3A2;>tr|F5GZS6|F5GZS6_HUMAN 4F2 cell-surface a	P08195-2	57.944	9	5	5	14.4	14.4	529	5.2122e-18	11	0	0	0	564260	574530	495190		0	0	0	11608000	10400000	9487600	SLC3A2	Isoform 2 of 4F2 cell-surface antigen heavy chain	P08195-2
>sp|P16403|H12_HUMAN Histone H1.2 OS=Homo sapiens OX=9606 GN=H1-2 PE=1 SV=2;>sp|P10412|H14_HUMAN Histone H1.4 OS=Homo sapiens OX=9606 GN=H1-4 PE=1 SV=2;>sp|P16402|H13_HUMAN Histone H1.3 OS=Homo sapiens OX=9606 GN=H1-3 PE=1 SV=2;>sp|P22492|H1T_HUMAN Histone	P16403	21.364	5	2	2	10.8	10.8	213	0.00055936	2	1577400	1517300	1726800	1817400	1629700	421640		20499000	15955000	22835000	11531000	8686100	0	H1-2	Histone H1.2	P16403	Nucleus;Chromosome;	9606.ENSP00000339566
>tr|D6RFH4|D6RFH4_HUMAN Cytochrome b5 type B OS=Homo sapiens OX=9606 GN=CYB5B PE=1 SV=2;>tr|H3BUX2|H3BUX2_HUMAN Cytochrome b5 type B OS=Homo sapiens OX=9606 GN=CYB5B PE=1 SV=2;>sp|O43169|CYB5B_HUMAN Cytochrome b5 type B OS=Homo sapiens OX=9606 GN=CYB5B PE=	D6RFH4	15.208	4	3	3	40.7	40.7	135	2.0347e-41	7	0	0	0	2704500	1518300	986750		0	0	0	10865000	6409200	5006600	CYB5B	Cytochrome b5 type B	D6RFH4
>tr|E9PCY7|E9PCY7_HUMAN Heterogeneous nuclear ribonucleoprotein H OS=Homo sapiens OX=9606 GN=HNRNPH1 PE=1 SV=1;>sp|P31943|HNRH1_HUMAN Heterogeneous nuclear ribonucleoprotein H OS=Homo sapiens OX=9606 GN=HNRNPH1 PE=1 SV=4;>tr|G8JLB6|G8JLB6_HUMAN Heterogeneo	E9PCY7	47.087	23	5	5	18.6	18.6	429	1.9535e-31	10	0	0	0	853950	611300	582360		0	0	0	10837000	10876000	9360500	HNRNPH1	Heterogeneous nuclear ribonucleoprotein H	E9PCY7	Nucleus, nucleoplasm;
>sp|Q15758|AAAT_HUMAN Neutral amino acid transporter B(0) OS=Homo sapiens OX=9606 GN=SLC1A5 PE=1 SV=2;>tr|M0QXM4|M0QXM4_HUMAN Amino acid transporter OS=Homo sapiens OX=9606 GN=SLC1A5 PE=1 SV=1;>sp|Q15758-3|AAAT_HUMAN Isoform 3 of Neutral amino acid transpo	Q15758	56.598	6	6	6	15	15	541	2.4947e-26	8	0	0	0	766360	1358400	752200		0	0	0	10007000	9024900	10059000	SLC1A5	Neutral amino acid transporter B(0)	Q15758	Cell membrane;Melanosome;	9606.ENSP00000444408
>sp|P83881|RL36A_HUMAN 60S ribosomal protein L36a OS=Homo sapiens OX=9606 GN=RPL36A PE=1 SV=2;>tr|H0Y5B4|H0Y5B4_HUMAN 60S ribosomal protein L36a OS=Homo sapiens OX=9606 GN=RPL36A PE=1 SV=2;>tr|H7BZ11|H7BZ11_HUMAN RPL36A-HNRNPH2 readthrough OS=Homo sapiens	P83881	12.441	6	3	3	17.9	9.4	106	3.3479e-07	3	862010	2019100	1036700	2562000	2286300	3091200		0	9663700	0	9854600	7763200	11218000	RPL36A	60S ribosomal protein L36a	P83881	Cytoplasm;	9606.ENSP00000404375
>sp|P12235|ADT1_HUMAN ADP/ATP translocase 1 OS=Homo sapiens OX=9606 GN=SLC25A4 PE=1 SV=4;>tr|V9GYG0|V9GYG0_HUMAN ADP/ATP translocase OS=Homo sapiens OX=9606 GN=SLC25A4 PE=1 SV=1	P12235	33.064	2	9	4	32.2	6	298	5.6374e-27	3	0	0	0	734740	734870	564000		0	0	0	9747400	8868400	7116700	SLC25A4	ADP/ATP translocase 1	P12235	Mitochondrion inner membrane;Membrane;	9606.ENSP00000281456
>sp|P07814|SYEP_HUMAN Bifunctional glutamate/proline--tRNA ligase OS=Homo sapiens OX=9606 GN=EPRS1 PE=1 SV=5;>tr|V9GYZ6|V9GYZ6_HUMAN Glutamyl-tRNA synthetase (Fragment) OS=Homo sapiens OX=9606 GN=EPRS1 PE=1 SV=1	P07814	170.59	2	8	8	8.9	8.9	1512	3.6944e-33	17	0	0	0	142940	179910	172740		0	0	0	9567400	10186000	9379800	EPRS1	Bifunctional glutamate/proline--tRNA ligase	P07814	Cytoplasm, cytosol;Membrane;	9606.ENSP00000355890
>sp|Q92973-2|TNPO1_HUMAN Isoform 2 of Transportin-1 OS=Homo sapiens OX=9606 GN=TNPO1;>sp|Q92973|TNPO1_HUMAN Transportin-1 OS=Homo sapiens OX=9606 GN=TNPO1 PE=1 SV=2;>sp|Q92973-3|TNPO1_HUMAN Isoform 3 of Transportin-1 OS=Homo sapiens OX=9606 GN=TNPO1	Q92973-2	101.31	8	6	6	10	10	890	1.4117e-20	9	0	0	0	236280	348400	378380		0	0	0	9169000	7721700	9040300	TNPO1	Isoform 2 of Transportin-1	Q92973-2
>sp|Q70J99|UN13D_HUMAN Protein unc-13 homolog D OS=Homo sapiens OX=9606 GN=UNC13D PE=1 SV=1;>sp|Q70J99-3|UN13D_HUMAN Isoform 3 of Protein unc-13 homolog D OS=Homo sapiens OX=9606 GN=UNC13D	Q70J99	123.28	8	7	7	9.7	9.7	1090	3.1105e-34	14	0	0	0	244590	229740	210230		0	0	0	8798300	6946400	6974200	UNC13D	Protein unc-13 homolog D	Q70J99	Cytoplasm;Membrane;Late endosome;Recycling endosome;Lysosome;	9606.ENSP00000207549
>sp|Q92499-3|DDX1_HUMAN Isoform 3 of ATP-dependent RNA helicase DDX1 OS=Homo sapiens OX=9606 GN=DDX1;>tr|A0A087X2G1|A0A087X2G1_HUMAN ATP-dependent RNA helicase DDX1 OS=Homo sapiens OX=9606 GN=DDX1 PE=1 SV=2;>tr|A0A087WZ71|A0A087WZ71_HUMAN ATP-dependent RNA	Q92499-3	68.712	12	6	6	14.2	14.2	612	1.1435e-25	11	0	0	0	336720	340920	314710		0	0	0	8533500	7888800	7491200	DDX1	Isoform 3 of ATP-dependent RNA helicase DDX1	Q92499-3
>sp|P68371|TBB4B_HUMAN Tubulin beta-4B chain OS=Homo sapiens OX=9606 GN=TUBB4B PE=1 SV=1;>sp|P04350|TBB4A_HUMAN Tubulin beta-4A chain OS=Homo sapiens OX=9606 GN=TUBB4A PE=1 SV=2	P68371	49.83	13	16	4	56.9	12.1	445	7.9539e-54	4	0	0	0	597820	652050	541530		0	0	0	8414100	8028100	7261500	TUBB4B	Tubulin beta-4B chain	P68371	Cytoplasm, cytoskeleton;	9606.ENSP00000341289
>tr|H0YBP5|H0YBP5_HUMAN Eukaryotic translation initiation factor 3 subunit E OS=Homo sapiens OX=9606 GN=EIF3E PE=1 SV=2;>tr|A0A7I2V4G3|A0A7I2V4G3_HUMAN Eukaryotic translation initiation factor 3 subunit E OS=Homo sapiens OX=9606 GN=EIF3E PE=4 SV=1;>tr|B3KW	H0YBP5	38.839	21	2	2	9.6	9.6	332	2.1059e-17	4	0	0	0	418810	536880	323170		0	0	0	7421100	7018700	5479000	EIF3E	Eukaryotic translation initiation factor 3 subunit E	H0YBP5	Cytoplasm;Nucleus;Nucleus, PML body;
>sp|P28907|CD38_HUMAN ADP-ribosyl cyclase/cyclic ADP-ribose hydrolase 1 OS=Homo sapiens OX=9606 GN=CD38 PE=1 SV=2;>sp|P28907-2|CD38_HUMAN Isoform 2 of ADP-ribosyl cyclase/cyclic ADP-ribose hydrolase 1 OS=Homo sapiens OX=9606 GN=CD38;>tr|H0Y950|H0Y950_HUMAN	P28907	34.328	3	2	2	8.3	8.3	300	2.601e-05	6	0	0	0	533020	426670	235940		0	0	0	7085300	5152200	3697000	CD38	ADP-ribosyl cyclase/cyclic ADP-ribose hydrolase 1	P28907	Membrane;	9606.ENSP00000226279
>sp|P49411|EFTU_HUMAN Elongation factor Tu, mitochondrial OS=Homo sapiens OX=9606 GN=TUFM PE=1 SV=2	P49411	49.541	1	4	4	13.9	13.9	452	8.7725e-16	7	0	0	0	347700	327680	263590		0	0	0	7014000	5811000	5304200	TUFM	Elongation factor Tu, mitochondrial	P49411	Mitochondrion;	9606.ENSP00000322439
>sp|P12236|ADT3_HUMAN ADP/ATP translocase 3 OS=Homo sapiens OX=9606 GN=SLC25A6 PE=1 SV=4	P12236	32.866	1	8	2	27.9	7.4	298	1.4028e-25	2	0	0	0	492040	280240	285350		0	0	0	6924700	0	0	SLC25A6	ADP/ATP translocase 3	P12236	Mitochondrion inner membrane;Membrane;	9606.ENSP00000370808
>sp|O14967|CLGN_HUMAN Calmegin OS=Homo sapiens OX=9606 GN=CLGN PE=1 SV=1	O14967	70.038	3	6	5	17.9	16.9	610	2.4147e-37	9	0	0	0	364220	241510	295850		0	0	0	6869400	5886400	6969500	CLGN	Calmegin	O14967	Endoplasmic reticulum membrane;	9606.ENSP00000326699
>sp|P25205|MCM3_HUMAN DNA replication licensing factor MCM3 OS=Homo sapiens OX=9606 GN=MCM3 PE=1 SV=3;>sp|P25205-2|MCM3_HUMAN Isoform 2 of DNA replication licensing factor MCM3 OS=Homo sapiens OX=9606 GN=MCM3;>tr|J3KQ69|J3KQ69_HUMAN DNA helicase OS=Homo sa	P25205	90.98	5	6	6	10.9	10.9	808	3.9182e-16	13	0	0	0	218470	165150	158430		0	0	0	6587400	5660800	5497900	MCM3	DNA replication licensing factor MCM3	P25205	Nucleus;Chromosome;	9606.ENSP00000480987
>tr|D9J307|D9J307_HUMAN HLA class I antigen OS=Homo sapiens OX=9606 GN=HLA-B PE=1 SV=1;>tr|A0A140TA13|A0A140TA13_HUMAN HLA class I histocompatibility antigen, B alpha chain OS=Homo sapiens OX=9606 GN=HLA-B PE=1 SV=1;>tr|A0A140T9G0|A0A140T9G0_HUMAN HLA clas	D9J307	40.388	5	8	2	36.7	0	362	1.1552e-74	5	0	0	0	532980	384740	381350		0	0	0	6360800	4577800	4828400	HLA-B	HLA class I antigen	D9J307
>sp|P17096-2|HMGA1_HUMAN Isoform HMG-Y of High mobility group protein HMG-I/HMG-Y OS=Homo sapiens OX=9606 GN=HMGA1	P17096-2	10.679	1	2	2	14.6	14.6	96	0.001109	1	924980	1567400	942560	1845700	2003000	1721700		0	0	0	6228300	5917500	4608200	HMGA1	Isoform HMG-Y of High mobility group protein HMG-I/HMG-Y	P17096-2
>sp|Q15084-3|PDIA6_HUMAN Isoform 3 of Protein disulfide-isomerase A6 OS=Homo sapiens OX=9606 GN=PDIA6;>sp|Q15084|PDIA6_HUMAN Protein disulfide-isomerase A6 OS=Homo sapiens OX=9606 GN=PDIA6 PE=1 SV=1;>sp|Q15084-4|PDIA6_HUMAN Isoform 4 of Protein disulfide-i	Q15084-3	47.837	5	4	4	17.8	17.8	437	1.993e-12	6	0	0	0	386480	463870	126540		0	0	0	6085400	6643400	0	PDIA6	Isoform 3 of Protein disulfide-isomerase A6	Q15084-3
>sp|P11387|TOP1_HUMAN DNA topoisomerase 1 OS=Homo sapiens OX=9606 GN=TOP1 PE=1 SV=2	P11387	90.725	6	5	5	9.5	9.5	765	1.9564e-12	13	232460	154830	189240	282670	190680	294870		10305000	8998800	8199700	5812400	6684700	6674700	TOP1	DNA topoisomerase 1	P11387	Nucleus, nucleolus;Nucleus, nucleoplasm;	9606.ENSP00000354522
>tr|F2Z388|F2Z388_HUMAN 60S ribosomal protein L35 OS=Homo sapiens OX=9606 GN=RPL35 PE=1 SV=1;>sp|P42766|RL35_HUMAN 60S ribosomal protein L35 OS=Homo sapiens OX=9606 GN=RPL35 PE=1 SV=2	F2Z388	10.645	2	2	2	24	24	96	1.4806e-07	4	2201500	3659500	3522400	1558000	1376200	1755900		12051000	18551000	21789000	5723100	4552900	6554100	RPL35	60S ribosomal protein L35	F2Z388
>sp|Q02413|DSG1_HUMAN Desmoglein-1 OS=Homo sapiens OX=9606 GN=DSG1 PE=1 SV=2	Q02413	113.75	2	8	8	10.8	10.8	1049	6.1046e-24	16	400290	691130	235470	126230	162200	238600		16765000	19432000	9569200	5655700	6797700	8208000	DSG1	Desmoglein-1	Q02413	Cell membrane;Cell junction, desmosome;	9606.ENSP00000257192
>sp|O95373|IPO7_HUMAN Importin-7 OS=Homo sapiens OX=9606 GN=IPO7 PE=1 SV=1	O95373	119.52	4	5	5	5.7	5.7	1038	2.8586e-10	11	0	0	0	174550	169160	148080		0	0	0	5384300	4505000	4048400	IPO7	Importin-7	O95373	Cytoplasm;Nucleus;	9606.ENSP00000369042
>tr|J3KT73|J3KT73_HUMAN 60S ribosomal protein L38 OS=Homo sapiens OX=9606 GN=RPL38 PE=1 SV=1;>tr|J3QL01|J3QL01_HUMAN 60S ribosomal protein L38 OS=Homo sapiens OX=9606 GN=RPL38 PE=1 SV=1;>sp|P63173|RL38_HUMAN 60S ribosomal protein L38 OS=Homo sapiens OX=960	J3KT73	7.5649	4	2	2	39.1	39.1	64	0.00020593	3	212430	407490	542810	2759900	2560700	3470000		0	0	1249900	5344900	4483600	6486400	RPL38	60S ribosomal protein L38	J3KT73
>tr|K7EJT5|K7EJT5_HUMAN 60S ribosomal protein L22 (Fragment) OS=Homo sapiens OX=9606 GN=RPL22 PE=1 SV=1;>tr|K7EP65|K7EP65_HUMAN 60S ribosomal protein L22 (Fragment) OS=Homo sapiens OX=9606 GN=RPL22 PE=1 SV=1;>tr|K7EKS7|K7EKS7_HUMAN Uncharacterized protein	K7EJT5	5.0827	7	2	2	51.1	51.1	47	2.0978e-07	5	6845000	7997300	10494000	2817300	2712000	3708900		20510000	19360000	31939000	5340700	4458200	6756400	RPL22	60S ribosomal protein L22	K7EJT5
>sp|P61978-3|HNRPK_HUMAN Isoform 3 of Heterogeneous nuclear ribonucleoprotein K OS=Homo sapiens OX=9606 GN=HNRNPK;>sp|P61978|HNRPK_HUMAN Heterogeneous nuclear ribonucleoprotein K OS=Homo sapiens OX=9606 GN=HNRNPK PE=1 SV=1;>sp|P61978-2|HNRPK_HUMAN Isoform	P61978-3	48.562	5	3	3	11.1	11.1	440	2.5535e-25	7	0	0	0	270580	354650	304340		0	0	0	5312500	5424700	4859400	HNRNPK	Isoform 3 of Heterogeneous nuclear ribonucleoprotein K	P61978-3
>sp|O43809|CPSF5_HUMAN Cleavage and polyadenylation specificity factor subunit 5 OS=Homo sapiens OX=9606 GN=NUDT21 PE=1 SV=1	O43809	26.227	3	3	3	27.3	27.3	227	2.0455e-14	5	0	44383	42521	380160	309010	679340		0	0	0	5053800	3283500	6561100	NUDT21	Cleavage and polyadenylation specificity factor subunit 5	O43809	Nucleus;Cytoplasm;	9606.ENSP00000300291
>sp|O15260-2|SURF4_HUMAN Isoform 2 of Surfeit locus protein 4 OS=Homo sapiens OX=9606 GN=SURF4;>tr|Q5T8U5|Q5T8U5_HUMAN Surfeit locus protein 4 OS=Homo sapiens OX=9606 GN=SURF4 PE=1 SV=1;>sp|O15260|SURF4_HUMAN Surfeit locus protein 4 OS=Homo sapiens OX=9606	O15260-2	17.97	5	4	4	31.4	31.4	159	8.3689e-14	5	0	0	0	1458400	980330	752030		0	0	0	4960000	4189400	4433300	SURF4	Isoform 2 of Surfeit locus protein 4	O15260-2
>tr|H0Y8K0|H0Y8K0_HUMAN Heat shock 70kDa protein 9B (Mortalin-2), isoform CRA_a OS=Homo sapiens OX=9606 GN=HSPA9 PE=1 SV=2;>tr|A0A7I2V3F7|A0A7I2V3F7_HUMAN Stress-70 protein, mitochondrial OS=Homo sapiens OX=9606 GN=HSPA9 PE=4 SV=1;>tr|A0A7I2V2G2|A0A7I2V2G2	H0Y8K0	50.037	8	4	4	11.1	11.1	458	4.5029e-12	8	13169	0	10222	108600	467710	51226		0	0	0	4741200	5265400	0	HSPA9	Heat shock 70kDa protein 9B (Mortalin-2), isoform CRA_a	H0Y8K0
>sp|P36542-2|ATPG_HUMAN Isoform Heart of ATP synthase subunit gamma, mitochondrial OS=Homo sapiens OX=9606 GN=ATP5F1C;>sp|P36542|ATPG_HUMAN ATP synthase subunit gamma, mitochondrial OS=Homo sapiens OX=9606 GN=ATP5F1C PE=1 SV=1	P36542-2	32.881	2	2	2	7.7	7.7	297	0.00016608	3	0	0	0	421820	435590	496200		0	0	0	4618800	4256300	4984700	ATP5F1C	Isoform Heart of ATP synthase subunit gamma, mitochondrial	P36542-2
>tr|F8W914|F8W914_HUMAN Reticulon OS=Homo sapiens OX=9606 GN=RTN4 PE=1 SV=1;>sp|Q9NQC3-2|RTN4_HUMAN Isoform B of Reticulon-4 OS=Homo sapiens OX=9606 GN=RTN4;>sp|Q9NQC3-3|RTN4_HUMAN Isoform C of Reticulon-4 OS=Homo sapiens OX=9606 GN=RTN4;>tr|H7C106|H7C106_	F8W914	37.144	8	2	2	8.1	8.1	345	5.1713e-05	1	0	0	0	699720	113950	452250		0	0	0	4370000	0	3556400	RTN4	Reticulon	F8W914	Endoplasmic reticulum membrane;Membrane;
>sp|P23229-7|ITA6_HUMAN Isoform 7 of Integrin alpha-6 OS=Homo sapiens OX=9606 GN=ITGA6;>sp|P23229-4|ITA6_HUMAN Isoform Alpha-6X2A of Integrin alpha-6 OS=Homo sapiens OX=9606 GN=ITGA6;>sp|P23229-2|ITA6_HUMAN Isoform Alpha-6X1A of Integrin alpha-6 OS=Homo sa	P23229-7	106.58	10	5	5	7.8	7.8	954	3.3124e-13	5	0	0	0	124650	81742	95091		0	0	0	4349900	3091800	3739000	ITGA6	Isoform 7 of Integrin alpha-6	P23229-7
>sp|Q08211|DHX9_HUMAN ATP-dependent RNA helicase A OS=Homo sapiens OX=9606 GN=DHX9 PE=1 SV=4	Q08211	140.96	1	5	5	6.5	6.5	1270	2.5387e-26	7	0	0	0	100810	122800	110890		0	0	0	4342700	5671400	4841900	DHX9	ATP-dependent RNA helicase A	Q08211	Nucleus;Nucleus, nucleoplasm;Nucleus, nucleolus;Cytoplasm;Cytoplasm, cytoskeleton, microtubule organizing center, centrosome;	9606.ENSP00000356520
>sp|O00767|SCD_HUMAN Stearoyl-CoA desaturase OS=Homo sapiens OX=9606 GN=SCD PE=1 SV=2	O00767	41.522	1	2	2	10.6	10.6	359	5.2125e-24	5	0	0	0	382060	373580	336600		0	0	0	4162600	3577100	3454900	SCD	Stearoyl-CoA desaturase	O00767	Endoplasmic reticulum membrane;	9606.ENSP00000359380
>sp|P23246|SFPQ_HUMAN Splicing factor, proline- and glutamine-rich OS=Homo sapiens OX=9606 GN=SFPQ PE=1 SV=2;>sp|P23246-2|SFPQ_HUMAN Isoform Short of Splicing factor, proline- and glutamine-rich OS=Homo sapiens OX=9606 GN=SFPQ	P23246	76.149	3	3	3	7.4	7.4	707	2.0948e-09	4	8267.6	24612	0	181770	357020	257510		0	889110	0	4070500	6922500	5867500	SFPQ	Splicing factor, proline- and glutamine-rich	P23246	Nucleus speckle;Nucleus matrix;Cytoplasm;	9606.ENSP00000349748
>sp|P12273|PIP_HUMAN Prolactin-inducible protein OS=Homo sapiens OX=9606 GN=PIP PE=1 SV=1	P12273	16.572	1	3	3	31.5	31.5	146	2.2152e-08	8	257850	384660	988310	555850	519420	383330		3861500	3440400	11261000	3883000	3410400	3505100	PIP	Prolactin-inducible protein	P12273	Secreted;	9606.ENSP00000291009
>sp|P62266|RS23_HUMAN 40S ribosomal protein S23 OS=Homo sapiens OX=9606 GN=RPS23 PE=1 SV=3;>tr|D6RDJ2|D6RDJ2_HUMAN 40S ribosomal protein S23 OS=Homo sapiens OX=9606 GN=RPS23 PE=1 SV=1;>tr|D6RIX0|D6RIX0_HUMAN 40S ribosomal protein S23 OS=Homo sapiens OX=960	P62266	15.807	5	2	2	13.3	13.3	143	4.8217e-05	6	377740	693260	663350	724950	793810	834200		3104500	4394100	5123900	3779900	3651300	4113600	RPS23	40S ribosomal protein S23	P62266	Cytoplasm, cytosol;Cytoplasm;Rough endoplasmic reticulum;	9606.ENSP00000296674
>sp|Q9P035-2|HACD3_HUMAN Isoform 2 of Very-long-chain (3R)-3-hydroxyacyl-CoA dehydratase 3 OS=Homo sapiens OX=9606 GN=HACD3;>sp|Q9P035|HACD3_HUMAN Very-long-chain (3R)-3-hydroxyacyl-CoA dehydratase 3 OS=Homo sapiens OX=9606 GN=HACD3 PE=1 SV=2;>tr|H3BMZ1|H3	Q9P035-2	36.43	6	2	2	11.4	11.4	307	8.6983e-05	2	0	0	0	418120	242510	293020		0	0	0	3742500	1947200	2448000	HACD3	Isoform 2 of Very-long-chain (3R)-3-hydroxyacyl-CoA dehydratase 3	Q9P035-2
>tr|Q30118|Q30118_HUMAN HLA class II histocompatibility antigen, DR alpha chain OS=Homo sapiens OX=9606 GN=HLA-DRA PE=1 SV=1;>tr|A0A0G2JH46|A0A0G2JH46_HUMAN HLA class II histocompatibility antigen, DR alpha chain OS=Homo sapiens OX=9606 GN=HLA-DRA PE=1 SV=	Q30118	25.859	9	2	2	12.7	12.7	229	2.5365e-05	3	0	0	0	517200	428810	474290		0	0	0	3627800	2835600	2988200	HLA-DRA	HLA class II histocompatibility antigen, DR alpha chain	Q30118	Endosome membrane;Lysosome membrane;
>sp|P05023-3|AT1A1_HUMAN Isoform 3 of Sodium/potassium-transporting ATPase subunit alpha-1 OS=Homo sapiens OX=9606 GN=ATP1A1;>sp|P05023-4|AT1A1_HUMAN Isoform 4 of Sodium/potassium-transporting ATPase subunit alpha-1 OS=Homo sapiens OX=9606 GN=ATP1A1;>sp|P0	P05023-3	109.55	16	4	4	7.3	7.3	992	1.3329e-21	5	0	0	0	119880	95666	106510		0	0	0	3516800	2760900	3276800	ATP1A1	Isoform 3 of Sodium/potassium-transporting ATPase subunit alpha-1	P05023-3
>sp|Q8WTV0-3|SCRB1_HUMAN Isoform 2 of Scavenger receptor class B member 1 OS=Homo sapiens OX=9606 GN=SCARB1;>sp|Q8WTV0-4|SCRB1_HUMAN Isoform 4 of Scavenger receptor class B member 1 OS=Homo sapiens OX=9606 GN=SCARB1;>tr|B7ZKQ9|B7ZKQ9_HUMAN SCARB1 protein O	Q8WTV0-3	45.102	7	2	2	5.6	5.6	409	0.0012055	2	0	0	0	260110	53901	230220		0	0	0	2969300	0	2526900	SCARB1	Isoform 2 of Scavenger receptor class B member 1	Q8WTV0-3
>sp|Q9Y3I0|RTCB_HUMAN RNA-splicing ligase RtcB homolog OS=Homo sapiens OX=9606 GN=RTCB PE=1 SV=1	Q9Y3I0	55.21	1	2	2	10.5	10.5	505	0.00066951	2	0	0	0	153610	206640	151940		0	0	0	2840800	3363100	2688800	RTCB	RNA-splicing ligase RtcB homolog	Q9Y3I0	Nucleus;Cytoplasm;	9606.ENSP00000216038
>sp|O15127|SCAM2_HUMAN Secretory carrier-associated membrane protein 2 OS=Homo sapiens OX=9606 GN=SCAMP2 PE=1 SV=2;>tr|H3BV04|H3BV04_HUMAN Secretory carrier-associated membrane protein (Fragment) OS=Homo sapiens OX=9606 GN=SCAMP2 PE=1 SV=1;>tr|H3BN93|H3BN9	O15127	36.648	5	2	2	9.7	9.7	329	0.00027803	3	0	0	0	441670	647520	351380		0	0	0	2825400	0	0	SCAMP2	Secretory carrier-associated membrane protein 2	O15127	Golgi apparatus, trans-Golgi network membrane;Recycling endosome membrane;	9606.ENSP00000268099
>tr|G3V0E5|G3V0E5_HUMAN Transferrin receptor protein 1 OS=Homo sapiens OX=9606 GN=TFRC PE=1 SV=1;>sp|P02786|TFR1_HUMAN Transferrin receptor protein 1 OS=Homo sapiens OX=9606 GN=TFRC PE=1 SV=2	G3V0E5	75.963	2	2	2	4.4	4.4	679	0.00031644	2	0	0	0	99624	115860	101120		0	0	0	2801700	2796600	2579400	TFRC	Transferrin receptor protein 1	G3V0E5	Cell membrane;Melanosome;Membrane;
>tr|A0A1W2PP35|A0A1W2PP35_HUMAN Heterogeneous nuclear ribonucleoprotein U (Fragment) OS=Homo sapiens OX=9606 GN=HNRNPU PE=1 SV=1;>tr|A0A1X7SBS1|A0A1X7SBS1_HUMAN Heterogeneous nuclear ribonucleoprotein U OS=Homo sapiens OX=9606 GN=HNRNPU PE=1 SV=1;>tr|A0A1W	A0A1W2PP35	80.648	14	3	3	7.6	7.6	728	3.0779e-12	5	0	0	0	127260	113170	116210		0	0	0	2763600	2948000	3337200	HNRNPU	Heterogeneous nuclear ribonucleoprotein U	A0A1W2PP35
>sp|O43290|SNUT1_HUMAN U4/U6.U5 tri-snRNP-associated protein 1 OS=Homo sapiens OX=9606 GN=SART1 PE=1 SV=1;>tr|E9PQI8|E9PQI8_HUMAN U4/U6.U5 tri-snRNP-associated protein 1 OS=Homo sapiens OX=9606 GN=SART1 PE=1 SV=1	O43290	90.254	2	2	2	4.4	4.4	800	1.409e-06	3	19065	14792	21868	97854	29771	94422		0	0	0	2532200	0	2490500	SART1	U4/U6.U5 tri-snRNP-associated protein 1	O43290	Nucleus;	9606.ENSP00000310448
>tr|E7EUT5|E7EUT5_HUMAN Glyceraldehyde-3-phosphate dehydrogenase OS=Homo sapiens OX=9606 GN=GAPDH PE=1 SV=1;>sp|P04406-2|G3P_HUMAN Isoform 2 of Glyceraldehyde-3-phosphate dehydrogenase OS=Homo sapiens OX=9606 GN=GAPDH;>sp|P04406|G3P_HUMAN Glyceraldehyde-3-	E7EUT5	27.87	3	4	4	31.2	31.2	260	7.0265e-13	8	326830	458590	218230	271160	470390	262860		4732500	5399700	3393400	2524400	2670400	2468500	GAPDH	Glyceraldehyde-3-phosphate dehydrogenase	E7EUT5
>sp|P52272-2|HNRPM_HUMAN Isoform 2 of Heterogeneous nuclear ribonucleoprotein M OS=Homo sapiens OX=9606 GN=HNRNPM;>tr|A0A087X0X3|A0A087X0X3_HUMAN Heterogeneous nuclear ribonucleoprotein M OS=Homo sapiens OX=9606 GN=HNRNPM PE=1 SV=1;>sp|P52272|HNRPM_HUMAN H	P52272-2	73.62	8	2	2	3.6	3.6	691	2.8533e-11	3	0	0	0	69715	100210	78057		0	0	0	2482800	3093800	2579300	HNRNPM	Isoform 2 of Heterogeneous nuclear ribonucleoprotein M	P52272-2
>sp|O00410-2|IPO5_HUMAN Isoform 2 of Importin-5 OS=Homo sapiens OX=9606 GN=IPO5;>sp|O00410|IPO5_HUMAN Importin-5 OS=Homo sapiens OX=9606 GN=IPO5 PE=1 SV=4;>tr|H0Y8C6|H0Y8C6_HUMAN Importin-5 (Fragment) OS=Homo sapiens OX=9606 GN=IPO5 PE=1 SV=1;>sp|O00410-3|	O00410-2	116.98	6	3	3	5	5	1037	1.4568e-08	5	0	0	0	69731	81648	41059		0	0	0	2421900	2542600	1272000	IPO5	Isoform 2 of Importin-5	O00410-2
>sp|Q9Y5L0-5|TNPO3_HUMAN Isoform 4 of Transportin-3 OS=Homo sapiens OX=9606 GN=TNPO3;>sp|Q9Y5L0-3|TNPO3_HUMAN Isoform 3 of Transportin-3 OS=Homo sapiens OX=9606 GN=TNPO3;>sp|Q9Y5L0|TNPO3_HUMAN Transportin-3 OS=Homo sapiens OX=9606 GN=TNPO3 PE=1 SV=3;>tr|E9	Q9Y5L0-5	97.371	6	2	2	4	4	859	7.3641e-06	4	0	0	0	83556	61627	30466		0	0	0	2247100	1459300	0	TNPO3	Isoform 4 of Transportin-3	Q9Y5L0-5
>tr|B1AHB1|B1AHB1_HUMAN DNA helicase OS=Homo sapiens OX=9606 GN=MCM5 PE=1 SV=1;>sp|P33992|MCM5_HUMAN DNA replication licensing factor MCM5 OS=Homo sapiens OX=9606 GN=MCM5 PE=1 SV=5	B1AHB1	77.592	2	2	2	4.2	4.2	691	0.00081328	2	0	0	0	69069	70908	80069		0	0	0	1958300	1683100	2323200	MCM5	DNA helicase	B1AHB1	Chromosome;Nucleus;
>sp|Q92841-1|DDX17_HUMAN Isoform 2 of Probable ATP-dependent RNA helicase DDX17 OS=Homo sapiens OX=9606 GN=DDX17;>sp|Q92841-3|DDX17_HUMAN Isoform 4 of Probable ATP-dependent RNA helicase DDX17 OS=Homo sapiens OX=9606 GN=DDX17;>sp|Q92841-2|DDX17_HUMAN Isofo	Q92841-1	72.371	6	5	2	10.2	4.9	650	6.8961e-14	5	0	0	0	74122	84946	62687		0	0	0	1692000	1736500	1367200	DDX17	Isoform 2 of Probable ATP-dependent RNA helicase DDX17	Q92841-1
>tr|A0A0C4DGH5|A0A0C4DGH5_HUMAN Cullin-associated NEDD8-dissociated protein 1 (Fragment) OS=Homo sapiens OX=9606 GN=CAND1 PE=1 SV=1;>sp|Q86VP6-2|CAND1_HUMAN Isoform 2 of Cullin-associated NEDD8-dissociated protein 1 OS=Homo sapiens OX=9606 GN=CAND1;>sp|Q86	A0A0C4DGH5	85.408	3	2	2	3.6	3.6	770	0.0011085	2	0	0	0	55509	27643	19525		0	0	0	1526900	0	0	CAND1	Cullin-associated NEDD8-dissociated protein 1	A0A0C4DGH5
>sp|P05089|ARGI1_HUMAN Arginase-1 OS=Homo sapiens OX=9606 GN=ARG1 PE=1 SV=2;>sp|P05089-2|ARGI1_HUMAN Isoform 2 of Arginase-1 OS=Homo sapiens OX=9606 GN=ARG1;>sp|P05089-3|ARGI1_HUMAN Isoform 3 of Arginase-1 OS=Homo sapiens OX=9606 GN=ARG1;>tr|A0A5F9ZH78|A0A	P05089	34.735	5	3	3	9.6	9.6	322	1.2805e-05	5	304350	487630	246860	68587	61907	189060		5455500	6671700	4437700	1408700	0	1890600	ARG1	Arginase-1	P05089	Cytoplasm;Cytoplasmic granule;	9606.ENSP00000349446
>tr|A0A1B0GV93|A0A1B0GV93_HUMAN Very-long-chain 3-oxoacyl-CoA reductase OS=Homo sapiens OX=9606 GN=HSD17B12 PE=1 SV=1;>sp|Q53GQ0|DHB12_HUMAN Very-long-chain 3-oxoacyl-CoA reductase OS=Homo sapiens OX=9606 GN=HSD17B12 PE=1 SV=2	A0A1B0GV93	30.361	2	2	2	10.9	10.9	276	0.00082522	1	0	0	0	145900	155830	164750		0	0	0	1255300	1254100	1421200	HSD17B12	Very-long-chain 3-oxoacyl-CoA reductase	A0A1B0GV93
>sp|P01040|CYTA_HUMAN Cystatin-A OS=Homo sapiens OX=9606 GN=CSTA PE=1 SV=1	P01040	11.006	1	1	1	18.4	18.4	98	0.00012932	1	0	136970	152710	0	0	0		0	0	1236000	0	0	0	CSTA	Cystatin-A	P01040	Cytoplasm;	9606.ENSP00000264474
>sp|P01889|HLAB_HUMAN HLA class I histocompatibility antigen, B alpha chain OS=Homo sapiens OX=9606 GN=HLA-B PE=1 SV=3;>tr|A0A1W2PPR8|A0A1W2PPR8_HUMAN HLA class I histocompatibility antigen, B alpha chain OS=Homo sapiens OX=9606 GN=HLA-B PE=1 SV=1;>tr|F6U0	P01889	40.46	8	8	1	31.2	3.3	362	5.7507e-45	2	0	0	0	143070	171210	139460		0	0	0	0	0	1683400	HLA-B	HLA class I histocompatibility antigen, B alpha chain	P01889	Cell membrane;Endoplasmic reticulum membrane;
>sp|P04279|SEMG1_HUMAN Semenogelin-1 OS=Homo sapiens OX=9606 GN=SEMG1 PE=1 SV=2;>sp|P04279-2|SEMG1_HUMAN Isoform 2 of Semenogelin-1 OS=Homo sapiens OX=9606 GN=SEMG1	P04279	52.13	2	15	14	38.1	35.5	462	1.399e-201	17	5413.4	0	10086000	0	0	0		0	0	355740000	0	0	0	SEMG1	Semenogelin-1	P04279	Secreted;	9606.ENSP00000361867
>sp|P06858|LIPL_HUMAN Lipoprotein lipase OS=Homo sapiens OX=9606 GN=LPL PE=1 SV=1	P06858	53.162	1	2	2	7.6	7.6	475	1.4938e-06	3	85641	81673	148810	218700	290620	164030		0	0	0	0	0	2475100	LPL	Lipoprotein lipase	P06858	Cell membrane;Secreted;Secreted, extracellular space, extracellular matrix;	9606.ENSP00000309757
>sp|P17096|HMGA1_HUMAN High mobility group protein HMG-I/HMG-Y OS=Homo sapiens OX=9606 GN=HMGA1 PE=1 SV=3;>sp|P17096-3|HMGA1_HUMAN Isoform HMG-R of High mobility group protein HMG-I/HMG-Y OS=Homo sapiens OX=9606 GN=HMGA1	P17096	11.676	2	2	1	23.4	15	107	6.3313e-05	1	889460	1521200	1122200	0	1363000	970650		0	0	0	0	0	3515100	HMGA1	High mobility group protein HMG-I/HMG-Y	P17096	Nucleus;Chromosome;	9606.ENSP00000399888
>sp|P23284|PPIB_HUMAN Peptidyl-prolyl cis-trans isomerase B OS=Homo sapiens OX=9606 GN=PPIB PE=1 SV=2	P23284	23.742	1	2	2	11.1	11.1	216	5.6615e-05	2	183770	294090	209030	55895	0	84016		3061500	3777900	3262500	0	0	0	PPIB	Peptidyl-prolyl cis-trans isomerase B	P23284	Endoplasmic reticulum lumen;Melanosome;	9606.ENSP00000300026
>sp|P23490|LORI_HUMAN Loricrin OS=Homo sapiens OX=9606 GN=LORICRIN PE=1 SV=2	P23490	25.76	1	1	1	4.2	4.2	312	0.0041543	2	1217600	1310900	803470	0	0	0		0	0	2438700	0	0	0	LORICRIN	Loricrin	P23490	Cytoplasm;Nucleus, nucleoplasm;	9606.ENSP00000357731
>sp|P31689-2|DNJA1_HUMAN Isoform 2 of DnaJ homolog subfamily A member 1 OS=Homo sapiens OX=9606 GN=DNAJA1;>sp|P31689|DNJA1_HUMAN DnaJ homolog subfamily A member 1 OS=Homo sapiens OX=9606 GN=DNAJA1 PE=1 SV=2	P31689-2	37.044	2	1	1	3.9	3.9	331	0.0050864	2	0	0	0	93971	0	121090		0	0	0	0	0	1461600	DNAJA1	Isoform 2 of DnaJ homolog subfamily A member 1	P31689-2
>sp|P35326|SPR2A_HUMAN Small proline-rich protein 2A OS=Homo sapiens OX=9606 GN=SPRR2A PE=1 SV=1;>sp|P35325|SPR2B_HUMAN Small proline-rich protein 2B OS=Homo sapiens OX=9606 GN=SPRR2B PE=2 SV=1;>sp|P22532|SPR2D_HUMAN Small proline-rich protein 2D OS=Homo s	P35326	7.9653	6	2	2	43.1	43.1	72	0.00012771	2	2009100	1989100	664310	500420	366400	629770		12493000	8943600	4231900	0	0	0	SPRR2A	Small proline-rich protein 2A	P35326	Cytoplasm;	9606.ENSP00000376423
>sp|P40259|CD79B_HUMAN B-cell antigen receptor complex-associated protein beta chain OS=Homo sapiens OX=9606 GN=CD79B PE=1 SV=1;>sp|P40259-3|CD79B_HUMAN Isoform 3 of B-cell antigen receptor complex-associated protein beta chain OS=Homo sapiens OX=9606 GN=C	P40259	26.048	2	1	1	4.8	4.8	229	0.0015966	3	0	36482	0	373960	373060	273670		0	0	0	0	0	1982100	CD79B	B-cell antigen receptor complex-associated protein beta chain	P40259	Cell membrane;	9606.ENSP00000376544
>sp|P48651-3|PTSS1_HUMAN Isoform 3 of Phosphatidylserine synthase 1 OS=Homo sapiens OX=9606 GN=PTDSS1;>sp|P48651-2|PTSS1_HUMAN Isoform 2 of Phosphatidylserine synthase 1 OS=Homo sapiens OX=9606 GN=PTDSS1;>sp|P48651|PTSS1_HUMAN Phosphatidylserine synthase 1	P48651-3	34.579	3	1	1	4.3	4.3	301	0.0054106	1	0	0	0	45868	0	53831		0	0	0	0	0	454860	PTDSS1	Isoform 3 of Phosphatidylserine synthase 1	P48651-3
>sp|P61619-3|S61A1_HUMAN Isoform 3 of Protein transport protein Sec61 subunit alpha isoform 1 OS=Homo sapiens OX=9606 GN=SEC61A1;>sp|P61619|S61A1_HUMAN Protein transport protein Sec61 subunit alpha isoform 1 OS=Homo sapiens OX=9606 GN=SEC61A1 PE=1 SV=2;>tr	P61619-3	38.848	3	1	1	3.1	3.1	356	0.0058607	3	0	0	0	371640	400550	338130		0	0	0	0	0	2448900	SEC61A1	Isoform 3 of Protein transport protein Sec61 subunit alpha isoform 1	P61619-3
>sp|P68366-2|TBA4A_HUMAN Isoform 2 of Tubulin alpha-4A chain OS=Homo sapiens OX=9606 GN=TUBA4A;>sp|P68366|TBA4A_HUMAN Tubulin alpha-4A chain OS=Homo sapiens OX=9606 GN=TUBA4A PE=1 SV=1	P68366-2	48.328	11	13	1	46.2	3.5	433	1.306e-114	1	0	0	0	73252	69872	64919		0	0	0	0	0	940380	TUBA4A	Isoform 2 of Tubulin alpha-4A chain	P68366-2
>sp|Q01650|LAT1_HUMAN Large neutral amino acids transporter small subunit 1 OS=Homo sapiens OX=9606 GN=SLC7A5 PE=1 SV=2	Q01650	55.01	1	1	1	2.8	2.8	507	2.0506e-06	3	0	0	0	279920	225220	259230		0	0	0	0	0	2816300	SLC7A5	Large neutral amino acids transporter small subunit 1	Q01650	Apical cell membrane;Cell membrane;Lysosome membrane;	9606.ENSP00000261622
>sp|Q02383|SEMG2_HUMAN Semenogelin-2 OS=Homo sapiens OX=9606 GN=SEMG2 PE=1 SV=1	Q02383	65.444	1	17	17	39.2	37.1	582	6.8562e-105	19	0	10688	8131800	15363	0	0		0	0	345540000	0	0	0	SEMG2	Semenogelin-2	Q02383	Secreted;	9606.ENSP00000361855
>sp|Q07666-3|KHDR1_HUMAN Isoform 3 of KH domain-containing, RNA-binding, signal transduction-associated protein 1 OS=Homo sapiens OX=9606 GN=KHDRBS1;>sp|Q07666-2|KHDR1_HUMAN Isoform 2 of KH domain-containing, RNA-binding, signal transduction-associated pro	Q07666-3	44.027	3	1	1	5	5	404	9.6504e-07	2	0	0	0	168650	140370	156380		0	0	0	0	0	1604500	KHDRBS1	Isoform 3 of KH domain-containing, RNA-binding, signal transduction-associated protein 1	Q07666-3
>sp|Q10589-2|BST2_HUMAN Isoform 2 of Bone marrow stromal antigen 2 OS=Homo sapiens OX=9606 GN=BST2;>sp|Q10589|BST2_HUMAN Bone marrow stromal antigen 2 OS=Homo sapiens OX=9606 GN=BST2 PE=1 SV=1	Q10589-2	18.394	2	3	3	19.6	19.6	168	1.8207e-13	5	0	0	0	2906300	2289500	4079500		0	0	0	0	0	24622000	BST2	Isoform 2 of Bone marrow stromal antigen 2	Q10589-2
>sp|Q13283-2|G3BP1_HUMAN Isoform 2 of Ras GTPase-activating protein-binding protein 1 OS=Homo sapiens OX=9606 GN=G3BP1	Q13283-2	13.874	1	1	1	10.7	10.7	122	0.0044762	1	0	0	0	552590	702060	581900		0	0	0	0	0	2458500	G3BP1	Isoform 2 of Ras GTPase-activating protein-binding protein 1	Q13283-2
>sp|Q13835-2|PKP1_HUMAN Isoform 1 of Plakophilin-1 OS=Homo sapiens OX=9606 GN=PKP1;>sp|Q13835|PKP1_HUMAN Plakophilin-1 OS=Homo sapiens OX=9606 GN=PKP1 PE=1 SV=2	Q13835-2	80.496	2	1	1	2.1	2.1	726	4.7063e-05	2	21642	33314	0	0	0	0		0	1444300	0	0	0	0	PKP1	Isoform 1 of Plakophilin-1	Q13835-2	Nucleus;Cell junction, desmosome;
>sp|Q14392|LRC32_HUMAN Transforming growth factor beta activator LRRC32 OS=Homo sapiens OX=9606 GN=LRRC32 PE=1 SV=1;>tr|C9JYU3|C9JYU3_HUMAN Transforming growth factor beta activator LRRC32 (Fragment) OS=Homo sapiens OX=9606 GN=LRRC32 PE=1 SV=1	Q14392	71.978	2	2	2	4.5	4.5	662	0.00035651	1	0	0	0	61061	100260	62887		0	0	0	0	1698400	0	LRRC32	Transforming growth factor beta activator LRRC32	Q14392	Cell membrane;Cell surface;	9606.ENSP00000384126
>sp|Q5T750|XP32_HUMAN Skin-specific protein 32 OS=Homo sapiens OX=9606 GN=XP32 PE=1 SV=1	Q5T750	26.238	1	1	1	3.2	3.2	250	0.0044746	5	1149400	1459300	567400	753340	953090	751750		0	0	0	0	0	5444700	XP32	Skin-specific protein 32	Q5T750		9606.ENSP00000357764
>sp|Q6UWP8|SBSN_HUMAN Suprabasin OS=Homo sapiens OX=9606 GN=SBSN PE=1 SV=2	Q6UWP8	60.54	1	1	1	9.2	9.2	590	0.0042987	0	45635	0	59654	65366	192840	58981		0	0	0	0	0	1139100	SBSN	Suprabasin	Q6UWP8	Secreted;	9606.ENSP00000430242
>sp|Q6ZVX7|FBX50_HUMAN F-box only protein 50 OS=Homo sapiens OX=9606 GN=NCCRP1 PE=1 SV=1	Q6ZVX7	30.847	1	1	1	4	4	275	0.0014253	1	102100	180210	0	0	0	0		0	1736100	0	0	0	0	NCCRP1	F-box only protein 50	Q6ZVX7	Cytoplasm;	9606.ENSP00000342137
>sp|Q8TCT9-5|HM13_HUMAN Isoform 5 of Minor histocompatibility antigen H13 OS=Homo sapiens OX=9606 GN=HM13;>sp|Q8TCT9|HM13_HUMAN Minor histocompatibility antigen H13 OS=Homo sapiens OX=9606 GN=HM13 PE=1 SV=1;>tr|A0A3B3IUB5|A0A3B3IUB5_HUMAN Minor histocompat	Q8TCT9-5	36.813	3	1	1	7.2	7.2	335	2.5617e-14	3	0	0	0	195740	349440	155320		0	0	0	0	0	1687400	HM13	Isoform 5 of Minor histocompatibility antigen H13	Q8TCT9-5
>sp|Q8WWH4-2|ASZ1_HUMAN Isoform 2 of Ankyrin repeat, SAM and basic leucine zipper domain-containing protein 1 OS=Homo sapiens OX=9606 GN=ASZ1;>sp|Q8WWH4|ASZ1_HUMAN Ankyrin repeat, SAM and basic leucine zipper domain-containing protein 1 OS=Homo sapiens OX=	Q8WWH4-2	52.431	2	1	1	1.7	1.7	466	0.0032763	1	68380	85696	183240	373230	427240	341410		0	0	0	0	0	5357600	ASZ1	Isoform 2 of Ankyrin repeat, SAM and basic leucine zipper domain-containing protein 1	Q8WWH4-2
>sp|Q96B33|CLD23_HUMAN Claudin-23 OS=Homo sapiens OX=9606 GN=CLDN23 PE=1 SV=2	Q96B33	31.915	1	1	1	3.1	3.1	292	0.014197	2	0	0	0	4942400	0	4738600		0	0	0	0	0	25740000	CLDN23	Claudin-23	Q96B33	Cell junction, tight junction;Cell membrane;	9606.ENSP00000428780
>sp|Q96IX5|ATPMK_HUMAN ATP synthase membrane subunit K, mitochondrial OS=Homo sapiens OX=9606 GN=ATP5MK PE=1 SV=1	Q96IX5	6.4575	1	1	1	25.9	25.9	58	5.6787e-06	3	0	0	0	1478500	1878700	1539100		0	0	0	0	0	2786800	ATP5MK	ATP synthase membrane subunit K, mitochondrial	Q96IX5	Mitochondrion membrane;	9606.ENSP00000358840
>sp|Q96JJ7-2|TMX3_HUMAN Isoform 2 of Protein disulfide-isomerase TMX3 OS=Homo sapiens OX=9606 GN=TMX3;>tr|B4DIE3|B4DIE3_HUMAN Protein disulfide-isomerase TMX3 OS=Homo sapiens OX=9606 GN=TMX3 PE=1 SV=1;>sp|Q96JJ7|TMX3_HUMAN Protein disulfide-isomerase TMX3	Q96JJ7-2	22.291	3	1	1	6.7	6.7	195	0.0042299	2	0	0	0	90995	82388	0		0	0	0	0	651270	0	TMX3	Isoform 2 of Protein disulfide-isomerase TMX3	Q96JJ7-2
>sp|Q96P63|SPB12_HUMAN Serpin B12 OS=Homo sapiens OX=9606 GN=SERPINB12 PE=1 SV=1;>sp|Q96P63-2|SPB12_HUMAN Isoform 2 of Serpin B12 OS=Homo sapiens OX=9606 GN=SERPINB12	Q96P63	46.276	2	1	1	4	4	405	0.00029143	1	107220	216180	56139	0	55938	68101		0	0	0	0	0	822060	SERPINB12	Serpin B12	Q96P63	Cytoplasm;	9606.ENSP00000269491
>sp|Q99805|TM9S2_HUMAN Transmembrane 9 superfamily member 2 OS=Homo sapiens OX=9606 GN=TM9SF2 PE=1 SV=1	Q99805	75.775	1	1	1	2.1	2.1	663	0.0032416	3	0	0	0	132910	139570	176930		0	0	0	0	0	2776400	TM9SF2	Transmembrane 9 superfamily member 2	Q99805	Endosome membrane;Golgi outpost;Cytoplasm, cytoskeleton, microtubule organizing center;	9606.ENSP00000365567
>sp|Q9BWS9-3|CHID1_HUMAN Isoform 3 of Chitinase domain-containing protein 1 OS=Homo sapiens OX=9606 GN=CHID1;>sp|Q9BWS9|CHID1_HUMAN Chitinase domain-containing protein 1 OS=Homo sapiens OX=9606 GN=CHID1 PE=1 SV=1;>sp|Q9BWS9-2|CHID1_HUMAN Isoform 2 of Chiti	Q9BWS9-3	41.677	3	1	1	3.3	3.3	362	0.00044507	0	0	0	0	42497	30989	35009		0	0	0	0	0	443730	CHID1	Isoform 3 of Chitinase domain-containing protein 1	Q9BWS9-3
>sp|Q9BY89|K1671_HUMAN Uncharacterized protein KIAA1671 OS=Homo sapiens OX=9606 GN=KIAA1671 PE=1 SV=2	Q9BY89	196.71	1	1	1	0.5	0.5	1806	0.007638	2	0	0	0	373850	338440	57558		0	0	0	0	0	4342500	KIAA1671	Uncharacterized protein KIAA1671	Q9BY89		9606.ENSP00000351207
>sp|Q9C0D2|CE295_HUMAN Centrosomal protein of 295 kDa OS=Homo sapiens OX=9606 GN=CEP295 PE=1 SV=4;>sp|Q9C0D2-3|CE295_HUMAN Isoform 3 of Centrosomal protein of 295 kDa OS=Homo sapiens OX=9606 GN=CEP295	Q9C0D2	295.17	2	1	1	0.7	0.7	2601	0.00062495	0	0	0	0	0	7849.9	0		0	0	0	0	607230	0	CEP295	Centrosomal protein of 295 kDa	Q9C0D2	Cytoplasm, cytoskeleton, microtubule organizing center, centrosome, centriole;Cytoplasm, cytoskeleton, microtubule organizing center, centrosome;Cytoplasm, cytoskeleton, spindle;Cytoplasm, cytoskeleton;	9606.ENSP00000316681
>sp|Q9H845|ACAD9_HUMAN Complex I assembly factor ACAD9, mitochondrial OS=Homo sapiens OX=9606 GN=ACAD9 PE=1 SV=1	Q9H845	68.76	1	1	1	1.3	1.3	621	0.0061898	3	0	0	0	526190	968820	747100		0	0	0	0	0	18037000	ACAD9	Complex I assembly factor ACAD9, mitochondrial	Q9H845	Mitochondrion inner membrane;	9606.ENSP00000312618
>tr|A0A0G2JQ62|A0A0G2JQ62_HUMAN Lysophosphatidylcholine acyltransferase 1 (Fragment) OS=Homo sapiens OX=9606 GN=LPCAT1 PE=1 SV=1;>sp|Q8NF37|PCAT1_HUMAN Lysophosphatidylcholine acyltransferase 1 OS=Homo sapiens OX=9606 GN=LPCAT1 PE=1 SV=2	A0A0G2JQ62	54.472	2	1	1	4.7	4.7	489	0.0072522	1	0	0	0	57881	18402	0		0	0	0	0	228590	0	LPCAT1	Lysophosphatidylcholine acyltransferase 1	A0A0G2JQ62
>tr|A0A2R8Y623|A0A2R8Y623_HUMAN 40S ribosomal protein S7 (Fragment) OS=Homo sapiens OX=9606 GN=RPS7 PE=1 SV=1;>tr|B5MCP9|B5MCP9_HUMAN 40S ribosomal protein S7 OS=Homo sapiens OX=9606 GN=RPS7 PE=1 SV=1;>sp|P62081|RS7_HUMAN 40S ribosomal protein S7 OS=Homo s	A0A2R8Y623	19.405	3	1	1	13	13	169	1.0197e-06	3	0	0	0	224370	207490	256550		0	0	0	0	0	1238700	RPS7	40S ribosomal protein S7	A0A2R8Y623
>tr|A0A5H1ZRQ3|A0A5H1ZRQ3_HUMAN Immunoglobulin kappa constant (Fragment) OS=Homo sapiens OX=9606 GN=IGKC PE=1 SV=1;>sp|P01834|IGKC_HUMAN Immunoglobulin kappa constant OS=Homo sapiens OX=9606 GN=IGKC PE=1 SV=2	A0A5H1ZRQ3	11.609	2	2	2	34.6	34.6	107	1.6965e-10	3	154570	0	0	1564100	1355700	1083300		0	0	0	0	3827300	0	IGKC	Immunoglobulin kappa constant	A0A5H1ZRQ3
>tr|A0A7I2V5F0|A0A7I2V5F0_HUMAN Prohibitin-2 OS=Homo sapiens OX=9606 GN=PHB2 PE=4 SV=1;>tr|F5H3X6|F5H3X6_HUMAN Prohibitin (Fragment) OS=Homo sapiens OX=9606 GN=PHB2 PE=1 SV=3;>tr|J3KPX7|J3KPX7_HUMAN Prohibitin OS=Homo sapiens OX=9606 GN=PHB2 PE=1 SV=3;>tr|	A0A7I2V5F0	24.426	7	2	2	9.1	9.1	219	6.8199e-42	8	814700	135330	436070	562660	598400	431690		12997000	0	5734200	0	0	0	PHB2	Prohibitin	A0A7I2V5F0	Cell membrane;Mitochondrion inner membrane;
>tr|B7Z4M1|B7Z4M1_HUMAN Reticulon OS=Homo sapiens OX=9606 GN=RTN3 PE=1 SV=1;>sp|O95197-6|RTN3_HUMAN Isoform 6 of Reticulon-3 OS=Homo sapiens OX=9606 GN=RTN3;>sp|O95197-3|RTN3_HUMAN Isoform 3 of Reticulon-3 OS=Homo sapiens OX=9606 GN=RTN3;>sp|O95197-5|RTN3_	B7Z4M1	12.747	4	1	1	12.2	12.2	123	0.00042743	2	0	0	0	1763800	1519700	891070		0	0	0	0	0	1613400	RTN3	Reticulon	B7Z4M1	Endoplasmic reticulum membrane;Membrane;
>tr|C9J4Z3|C9J4Z3_HUMAN 60S ribosomal protein L37a OS=Homo sapiens OX=9606 GN=RPL37A PE=1 SV=1;>sp|P61513|RL37A_HUMAN 60S ribosomal protein L37a OS=Homo sapiens OX=9606 GN=RPL37A PE=1 SV=2	C9J4Z3	7.624	2	1	1	26.5	26.5	68	6.3239e-10	4	407490	580980	688930	870110	1002800	1317500		0	0	0	0	0	3180700	RPL37A	60S ribosomal protein L37a	C9J4Z3
>tr|C9JD32|C9JD32_HUMAN 60S ribosomal protein L23 (Fragment) OS=Homo sapiens OX=9606 GN=RPL23 PE=1 SV=1;>tr|B9ZVP7|B9ZVP7_HUMAN 60S ribosomal protein L23 OS=Homo sapiens OX=9606 GN=RPL23 PE=1 SV=1;>tr|J3KT29|J3KT29_HUMAN 60S ribosomal protein L23 OS=Homo s	C9JD32	9.6694	4	1	1	22	22	91	4.6771e-10	3	0	0	0	397430	373760	449420		0	0	0	0	0	1356300	RPL23	60S ribosomal protein L23	C9JD32
>tr|D6R991|D6R991_HUMAN Matrin-3 (Fragment) OS=Homo sapiens OX=9606 GN=MATR3 PE=1 SV=1;>tr|D6REM6|D6REM6_HUMAN Matrin-3 OS=Homo sapiens OX=9606 GN=MATR3 PE=1 SV=1;>tr|A0A0R4J2E8|A0A0R4J2E8_HUMAN Matrin-3 OS=Homo sapiens OX=9606 GN=MATR3 PE=1 SV=1;>sp|P4324	D6R991	48.159	5	1	1	4.2	4.2	433	0.00015719	2	0	0	0	36466	51745	47519		0	0	0	0	0	659660	MATR3	Matrin-3	D6R991
>tr|D6R9B0|D6R9B0_HUMAN Cyclin-dependent kinase 18 (Fragment) OS=Homo sapiens OX=9606 GN=CDK18 PE=1 SV=2	D6R9B0	18.399	1	1	1	6.3	6.3	159	0.0021873	2	0	0	0	0	248660000	122140000		0	0	0	0	0	884610000	CDK18	Cyclin-dependent kinase 18	D6R9B0
>tr|D6RAA6|D6RAA6_HUMAN Transmembrane protein 33 (Fragment) OS=Homo sapiens OX=9606 GN=TMEM33 PE=1 SV=1;>sp|P57088|TMM33_HUMAN Transmembrane protein 33 OS=Homo sapiens OX=9606 GN=TMEM33 PE=1 SV=2	D6RAA6	25.223	2	1	1	5.4	5.4	222	0.0048572	3	0	0	0	222530	236450	143390		0	0	0	0	0	778880	TMEM33	Transmembrane protein 33	D6RAA6	Membrane;
>tr|D6RGE0|D6RGE0_HUMAN 40S ribosomal protein S3a (Fragment) OS=Homo sapiens OX=9606 GN=RPS3A PE=1 SV=1;>tr|D6RI02|D6RI02_HUMAN 40S ribosomal protein S3a OS=Homo sapiens OX=9606 GN=RPS3A PE=1 SV=1;>tr|D6RED7|D6RED7_HUMAN 40S ribosomal protein S3a (Fragment	D6RGE0	7.2853	10	1	1	26.2	26.2	65	3.1415e-09	3	0	0	0	0	230810	251240		0	0	0	0	0	606560	RPS3A	40S ribosomal protein S3a	D6RGE0
>tr|E7EQJ3|E7EQJ3_HUMAN HLA class II histocompatibility antigen gamma chain OS=Homo sapiens OX=9606 GN=CD74 PE=1 SV=1;>tr|H0YBZ8|H0YBZ8_HUMAN HLA class II histocompatibility antigen gamma chain (Fragment) OS=Homo sapiens OX=9606 GN=CD74 PE=1 SV=1;>tr|E7ESL	E7EQJ3	13.917	9	1	1	11.5	11.5	122	6.813e-06	3	0	0	0	290400	352050	324620		0	0	0	0	0	1175600	CD74	HLA class II histocompatibility antigen gamma chain	E7EQJ3
>tr|E9PL40|E9PL40_HUMAN Tetraspanin-18 (Fragment) OS=Homo sapiens OX=9606 GN=TSPAN18 PE=1 SV=1;>sp|Q96SJ8|TSN18_HUMAN Tetraspanin-18 OS=Homo sapiens OX=9606 GN=TSPAN18 PE=2 SV=1;>tr|H0YB98|H0YB98_HUMAN Tetraspanin (Fragment) OS=Homo sapiens OX=9606 GN=TSPA	E9PL40	15.97	3	1	1	10.9	10.9	138	3.0062e-06	4	0	0	0	640320	629600	560610		0	0	0	0	0	1691800	TSPAN18	Tetraspanin-18	E9PL40	Membrane;
>tr|E9PMV2|E9PMV2_HUMAN HLA class II histocompatibility antigen, DQ alpha 1 chain (Fragment) OS=Homo sapiens OX=9606 GN=HLA-DQA1 PE=1 SV=1	E9PMV2	23.673	1	2	1	10.7	5.1	214	9.1193e-06	3	0	0	0	321140	231650	260240		0	0	0	0	0	1413600	HLA-DQA1	HLA class II histocompatibility antigen, DQ alpha 1 chain	E9PMV2	Endosome membrane;Lysosome membrane;
>tr|F8VV32|F8VV32_HUMAN 1,4-beta-N-acetylmuramidase C OS=Homo sapiens OX=9606 GN=LYZ PE=1 SV=1;>tr|A0A0B4J259|A0A0B4J259_HUMAN 1,4-beta-N-acetylmuramidase C OS=Homo sapiens OX=9606 GN=LYZ PE=1 SV=1;>sp|P61626|LYSC_HUMAN Lysozyme C OS=Homo sapiens OX=9606 G	F8VV32	11.488	3	1	1	11.5	11.5	104	0.0065345	3	243120	256790	227120	0	225920	226370		0	0	0	0	0	1093000	LYZ	1,4-beta-N-acetylmuramidase C	F8VV32
>tr|F8WDV0|F8WDV0_HUMAN Importin-11 OS=Homo sapiens OX=9606 GN=IPO11 PE=1 SV=1;>sp|Q9UI26|IPO11_HUMAN Importin-11 OS=Homo sapiens OX=9606 GN=IPO11 PE=1 SV=1;>sp|Q9UI26-2|IPO11_HUMAN Isoform 2 of Importin-11 OS=Homo sapiens OX=9606 GN=IPO11	F8WDV0	99.707	3	1	1	1.5	1.5	863	0.0050143	2	0	0	0	42500	31112	36924		0	0	0	0	0	958300	IPO11	Importin-11	F8WDV0	Cytoplasm;
>tr|F8WJN3|F8WJN3_HUMAN Cleavage and polyadenylation specificity factor subunit 6 OS=Homo sapiens OX=9606 GN=CPSF6 PE=1 SV=1;>sp|Q16630-3|CPSF6_HUMAN Isoform 3 of Cleavage and polyadenylation specificity factor subunit 6 OS=Homo sapiens OX=9606 GN=CPSF6;>s	F8WJN3	52.269	4	1	1	2.9	2.9	478	0.0020644	1	0	0	0	75165	118260	108330		0	0	0	0	0	1307700	CPSF6	Cleavage and polyadenylation specificity factor subunit 6	F8WJN3	Cytoplasm;Nucleus;Nucleus speckle;Nucleus, nucleoplasm;
>tr|H0YAS8|H0YAS8_HUMAN Clusterin (Fragment) OS=Homo sapiens OX=9606 GN=CLU PE=1 SV=1;>sp|P10909-3|CLUS_HUMAN Isoform 3 of Clusterin OS=Homo sapiens OX=9606 GN=CLU;>sp|P10909-4|CLUS_HUMAN Isoform 4 of Clusterin OS=Homo sapiens OX=9606 GN=CLU;>sp|P10909-6|C	H0YAS8	16.066	8	2	2	20	20	140	2.3585e-06	2	0	0	482450	0	0	0		0	0	4393000	0	0	0	CLU	Clusterin	H0YAS8	Cytoplasm;Cytoplasm, cytosol;Cytoplasm, perinuclear region;Cytoplasmic vesicle, secretory vesicle, chromaffin granule;Endoplasmic reticulum;Membrane;Microsome;Mitochondrion;Mitochondrion membrane;Nucleus;Secreted;
>tr|H0YIC2|H0YIC2_HUMAN Methionine--tRNA ligase, cytoplasmic (Fragment) OS=Homo sapiens OX=9606 GN=MARS1 PE=1 SV=1;>tr|H0YHV5|H0YHV5_HUMAN Methionine--tRNA ligase, cytoplasmic (Fragment) OS=Homo sapiens OX=9606 GN=MARS1 PE=1 SV=1;>sp|P56192-2|SYMC_HUMAN Is	H0YIC2	6.3941	4	1	1	20.7	20.7	58	0.005707	1	0	0	0	150590	131180	148810		0	0	0	0	0	538910	MARS1	Methionine--tRNA ligase, cytoplasmic	H0YIC2
>tr|H0YNA0|H0YNA0_HUMAN Annexin (Fragment) OS=Homo sapiens OX=9606 GN=ANXA2 PE=1 SV=1;>tr|H0YN28|H0YN28_HUMAN Annexin (Fragment) OS=Homo sapiens OX=9606 GN=ANXA2 PE=1 SV=1;>tr|H0YNP5|H0YNP5_HUMAN Annexin (Fragment) OS=Homo sapiens OX=9606 GN=ANXA2 PE=1 SV=	H0YNA0	9.0581	17	2	2	35.4	35.4	79	1.2422e-05	4	655250	723530	379930	306620	277410	320660		3029900	2948800	2123900	0	0	0	ANXA2	Annexin	H0YNA0	Membrane;Secreted, extracellular space, extracellular matrix, basement membrane;
>tr|H7C0I1|H7C0I1_HUMAN Late secretory pathway protein AVL9 homolog (Fragment) OS=Homo sapiens OX=9606 GN=AVL9 PE=1 SV=1	H7C0I1	63.292	1	1	1	2.5	2.5	568	0.0053516	1	0	0	0	0	0	0		0	0	0	0	0	0	AVL9	Late secretory pathway protein AVL9 homolog	H7C0I1	Recycling endosome;
>tr|H7C2W9|H7C2W9_HUMAN 60S ribosomal protein L31 (Fragment) OS=Homo sapiens OX=9606 GN=RPL31 PE=1 SV=1;>tr|C9JU56|C9JU56_HUMAN 60S ribosomal protein L31 (Fragment) OS=Homo sapiens OX=9606 GN=RPL31 PE=1 SV=1;>tr|B7Z4E3|B7Z4E3_HUMAN 60S ribosomal protein L3	H7C2W9	12.701	7	1	1	13	13	108	3.5177e-05	3	276980	425290	498920	216830	326620	502760		0	0	0	0	0	1820700	RPL31	60S ribosomal protein L31	H7C2W9
>tr|I3L3P7|I3L3P7_HUMAN 40S ribosomal protein S15a OS=Homo sapiens OX=9606 GN=RPS15A PE=1 SV=1;>tr|I3L246|I3L246_HUMAN 40S ribosomal protein S15a OS=Homo sapiens OX=9606 GN=RPS15A PE=1 SV=1;>sp|P62244|RS15A_HUMAN 40S ribosomal protein S15a OS=Homo sapiens	I3L3P7	11.477	4	1	1	14	14	100	0.0021102	2	0	0	0	127410	247610	0		0	0	0	0	1118500	0	RPS15A	40S ribosomal protein S15a	I3L3P7
>tr|J3KMX5|J3KMX5_HUMAN 40S ribosomal protein S13 OS=Homo sapiens OX=9606 GN=RPS13 PE=1 SV=1;>sp|P62277|RS13_HUMAN 40S ribosomal protein S13 OS=Homo sapiens OX=9606 GN=RPS13 PE=1 SV=2;>tr|E9PS50|E9PS50_HUMAN 40S ribosomal protein S13 (Fragment) OS=Homo sap	J3KMX5	16.733	3	2	2	14.9	14.9	148	0.00045916	2	73045	24550	67459	151110	340110	414830		0	0	0	0	2101200	2765300	RPS13	40S ribosomal protein S13	J3KMX5
>tr|K7EMA7|K7EMA7_HUMAN 60S ribosomal protein L23a OS=Homo sapiens OX=9606 GN=RPL23A PE=1 SV=1;>sp|P62750|RL23A_HUMAN 60S ribosomal protein L23a OS=Homo sapiens OX=9606 GN=RPL23A PE=1 SV=1;>tr|H7BY10|H7BY10_HUMAN 60S ribosomal protein L23a (Fragment) OS=Ho	K7EMA7	7.9232	6	2	2	31.4	31.4	70	2.9258e-06	6	2419800	3401800	3021300	2540100	2022600	3862700		0	0	0	0	0	9325500	RPL23A	60S ribosomal protein L23a	K7EMA7
>tr|K7ENZ6|K7ENZ6_HUMAN Reticulophagy regulator 3 OS=Homo sapiens OX=9606 GN=RETREG3 PE=1 SV=1;>tr|K7EMF4|K7EMF4_HUMAN Reticulophagy regulator 3 OS=Homo sapiens OX=9606 GN=RETREG3 PE=1 SV=1;>tr|K7ELM8|K7ELM8_HUMAN Reticulophagy regulator 3 OS=Homo sapiens	K7ENZ6	8.7247	6	1	1	18.8	18.8	80	0.0018923	2	0	0	0	97672	108450	0		0	0	0	0	367400	0	RETREG3	Reticulophagy regulator 3	K7ENZ6	Membrane;
>tr|K7ERJ9|K7ERJ9_HUMAN Galactokinase OS=Homo sapiens OX=9606 GN=GALK1 PE=1 SV=1;>sp|P51570|GALK1_HUMAN Galactokinase OS=Homo sapiens OX=9606 GN=GALK1 PE=1 SV=1	K7ERJ9	13.199	2	1	1	15.8	15.8	120	1.8179e-05	1	0	0	0	117220	231670	173720		0	0	0	0	0	733940	GALK1	Galactokinase	K7ERJ9
>tr|O19617|O19617_HUMAN HLA class I antigen OS=Homo sapiens OX=9606 GN=HLA-C PE=1 SV=1;>tr|A0A140T921|A0A140T921_HUMAN HLA class I histocompatibility antigen, C alpha chain OS=Homo sapiens OX=9606 GN=HLA-C PE=1 SV=1;>tr|A0A140T9H5|A0A140T9H5_HUMAN HLA clas	O19617	40.71	12	7	1	26.5	0	366	5.5415e-64	2	0	0	0	220580	245150	185190		0	0	0	0	0	2347200	HLA-C	HLA class I antigen	O19617
>tr|Q5T8R3|Q5T8R3_HUMAN Monocarboxylate transporter 1 (Fragment) OS=Homo sapiens OX=9606 GN=SLC16A1 PE=1 SV=1;>sp|P53985-2|MOT1_HUMAN Isoform 2 of Monocarboxylate transporter 1 OS=Homo sapiens OX=9606 GN=SLC16A1;>tr|Q5T8R5|Q5T8R5_HUMAN Monocarboxylate tran	Q5T8R3	31.689	4	1	1	4.1	4.1	296	0.00077763	2	0	0	0	273780	222580	270860		0	0	0	0	0	980890	SLC16A1	Monocarboxylate transporter 1	Q5T8R3	Cell membrane;Membrane;
>tr|Q5TB53|Q5TB53_HUMAN Transmembrane 9 superfamily member (Fragment) OS=Homo sapiens OX=9606 GN=TM9SF3 PE=1 SV=8;>sp|Q9HD45|TM9S3_HUMAN Transmembrane 9 superfamily member 3 OS=Homo sapiens OX=9606 GN=TM9SF3 PE=1 SV=2	Q5TB53	29.881	2	1	1	10.3	10.3	253	1.6075e-07	1	0	0	0	191590	238420	76313		0	0	0	0	0	690890	TM9SF3	Transmembrane 9 superfamily member	Q5TB53
>tr|Q5Y7D2|Q5Y7D2_HUMAN HLA class II histocompatibility antigen DQ alpha chain OS=Homo sapiens OX=9606 GN=HLA-DQA2 PE=3 SV=1;>sp|P01909|DQA1_HUMAN HLA class II histocompatibility antigen, DQ alpha 1 chain OS=Homo sapiens OX=9606 GN=HLA-DQA1 PE=1 SV=1	Q5Y7D2	27.805	2	2	2	10.6	10.6	254	8.0471e-05	2	0	0	0	167540	164060	108660		0	0	0	0	741090	0	HLA-DQA2	HLA class II histocompatibility antigen DQ alpha chain	Q5Y7D2	Endosome membrane;Lysosome membrane;
>tr|Q96GW1|Q96GW1_HUMAN Endoplasmin OS=Homo sapiens OX=9606 GN=HSP90B1 PE=1 SV=1;>tr|A0A1W2PRR1|A0A1W2PRR1_HUMAN Endoplasmin OS=Homo sapiens OX=9606 GN=HSP90B1 PE=1 SV=1;>sp|P14625|ENPL_HUMAN Endoplasmin OS=Homo sapiens OX=9606 GN=HSP90B1 PE=1 SV=1;>tr|F8W	Q96GW1	35.449	4	3	1	11.4	7	315	4.3662e-11	2	115480	0	53289	59618	250420	70045		0	0	0	0	0	803250	HSP90B1	HSP90B1 protein	Q96GW1
>tr|S4R3A2|S4R3A2_HUMAN Fatty acid-binding protein, heart OS=Homo sapiens OX=9606 GN=FABP3 PE=1 SV=1;>tr|S4R371|S4R371_HUMAN Fatty acid-binding protein, heart (Fragment) OS=Homo sapiens OX=9606 GN=FABP3 PE=1 SV=1;>sp|P05413|FABPH_HUMAN Fatty acid-binding p	S4R3A2	10.17	3	1	1	14.6	14.6	89	0.0034702	3	107690	0	169310	167060	279050	313180		0	0	0	0	0	1701200	FABP3	Fatty acid-binding protein, heart	S4R3A2

## Sheet: filtered away proteins
Fasta headers	Mol. weight [kDa]	Number of proteins	Peptides	Razor + unique peptides	Sequence coverage [%]	Unique sequence coverage [%]	Sequence length	PEP	MS/MS Count	iBAQ C1	iBAQ C2	iBAQ C3	iBAQ IP1	iBAQ IP2	iBAQ IP3	LFQ intensity C1	LFQ intensity C2	LFQ intensity C3	LFQ intensity IP1	LFQ intensity IP2	LFQ intensity IP3
>ENSEMBL:ENSBTAP00000007350 (Bos taurus) similar to Complement C4-A precursor	192.99	1	11	11	10.6	5.5	1742	5.3943e-54	22	0	0	0	544220	469950	427960	0	0	0	33814000	28055000	25309000
>ENSEMBL:ENSBTAP00000014147 (Bos taurus) 12 kDa protein	11.756	1	2	2	25.7	25.7	113	5.6066e-08	5	357340	229370	433900	409290	836380	688320	2217200	0	2439000	0	3030300	2417700
>ENSEMBL:ENSBTAP00000024466 (Bos taurus) 44 kDa protein;>ENSEMBL:ENSBTAP00000024462 (Bos taurus) 47 kDa protein	43.9	2	4	4	18	18	401	4.705e-104	29	958670	1654100	2918900	3969600	4644200	4118600	19342000	25796000	59415000	45943000	50108000	44254000
>P00711 SWISS-PROT:P00711 Alpha-lactalbumin - Bos taurus (Bovine).	14.186	1	8	8	48.8	48.8	123	3.5352e-206	57	27141000	56291000	111500000	139000000	169660000	196680000	128260000	231020000	480360000	424350000	419980000	459050000
>P00761 SWISS-PROT:P00761|TRYP_PIG Trypsin - Sus scrofa (Pig).	24.409	1	8	8	45.5	45.5	231	0	68	689200000	603190000	681270000	717560000	649010000	704260000	7090400000	5183400000	8309300000	5665200000	4739000000	5007700000
>P01030 SWISS-PROT:P01030 (Bos taurus) similar to Complement C4-A precursor	192.79	7	8	2	6.7	1.7	1741	7.3703e-33	5	7027.1	25062	23225	29787	13344	17977	0	0	0	0	0	1117600
>P02662 SWISS-PROT:P02662 Alpha-S1-casein - Bos taurus (Bovine).	22.975	1	14	14	54.8	54.8	199	0	176	406660000	655780000	1095700000	1258100000	1967800000	1835800000	4347900000	5051500000	10810000000	9329200000	12687000000	12330000000
>P02663 SWISS-PROT:P02663 Alpha-S2-casein [Contains: Casocidin-1 - Bos taurus (Bovine).	24.348	1	20	20	65.7	65.7	207	0	108	181500000	240770000	351370000	553920000	777550000	778650000	2470300000	2718600000	7027700000	5244500000	6019200000	6115700000
>P02666 SWISS-PROT:P02666 Beta-casein - Bos taurus (Bovine).	23.583	1	7	7	31.1	31.1	209	0	63	246470000	291380000	404260000	694020000	856910000	957970000	1644700000	1609900000	3634800000	3160200000	3861900000	3915700000
>P02668 SWISS-PROT:P02668 Kappa-casein [Contains: Casoxin C; Casoxin 6; Casoxin A; Casoxin B; Casoplatelin] - Bos taurus (Bovine).	18.974	1	8	8	54.4	54.4	169	0	66	118260000	84731000	266930000	254680000	418610000	367260000	763450000	514570000	1562900000	1221500000	1791400000	1408900000
>P02754 SWISS-PROT:P02754 Beta-lactoglobulin - Bos taurus (Bovine).	18.281	1	15	15	90.7	90.7	162	0	129	206070000	250980000	482310000	515220000	572790000	461340000	2502700000	2480800000	5749000000	4198000000	4262400000	3819400000
>P02769 SWISS-PROT:P02769 (Bos taurus) Bovine serum albumin precursor	69.293	2	41	41	70.5	65.4	607	0	218	11869000	14893000	20995000	22892000	32155000	23342000	518350000	488400000	873670000	680140000	849460000	668400000
>P04259 SWISS-PROT:P04259 Tax_Id=9606 Gene_Symbol=KRT6B Keratin, type II cytoskeletal 6B	59.998	2	27	12	46.5	1.6	564	0	28	2343100	1868500	1297900	1891700	691160	827700	83196000	49666000	42090000	43053000	20246000	22975000
>P06868 SWISS-PROT:P06868 (Bos taurus) Plasminogen precursor	91.215	1	6	6	14.5	14.5	812	3.3413e-24	11	0	0	0	398750	353000	328730	0	0	0	13755000	11144000	11005000
>P35908 SWISS-PROT:P35908 Tax_Id=9606 Gene_Symbol=KRT2 Keratin, type II cytoskeletal 2 epidermal	65.865	11	46	1	82.3	5.6	645	0	1	111850	92310	124440	104830	158580	46318	0	0	0	0	0	1174100
>Q1RMK2 TREMBL:Q1RMK2 (Bos taurus) IGHM protein	65.056	1	1	1	2.5	2.5	597	0.0018923	1	14802	0	19456	21368	37720	19488	0	0	0	0	0	376390
>Q1RMN8 TREMBL:Q1RMN8 (Bos taurus) Similar to Immunoglobulin lambda-like polypeptide 1	24.536	1	2	2	14.1	14.1	234	3.1246e-13	4	292430	215330	597510	651510	1408900	947880	1882800	0	3183800	3952800	7171300	4311100
>Q2HJF0 TREMBL:Q2HJF0 (Bos taurus) Similar to Serotransferrin	69.182	1	1	1	1.8	1.8	622	0.0042667	2	0	127470	195250	239760	222670	272240	0	0	0	0	0	7065500
>Q2UVX4 SWISS-PROT:Q2UVX4 (Bos taurus) Complement C3 precursor	187.37	1	3	3	2.8	2.8	1662	6.328e-07	3	14130	21318	23282	4300.6	62300	47098	1348000	2059800	2587200	0	3373800	3418800
>Q3ZBS7 TREMBL:Q3ZBS7 (Bos taurus) Vitronectin	54.099	2	3	3	7	7	484	2.3798e-06	3	0	0	0	255840	269070	201380	0	0	0	3294000	3036100	2412600
>Q9Z2K1 SWISS-PROT:Q9Z2K1 Tax_Id=10090 Gene_Symbol=Krt16 Keratin, type I cytoskeletal 16;>Q3ZAW8 TREMBL:Q3ZAW8;Q9EQD6;Q9EQD7 Tax_Id=10090 Gene_Symbol=Krt16 Keratin intermediate filament 16a	51.606	8	9	1	16.6	1.7	469	3.0296e-51	1	28555	22542	47660	0	88815	0	0	0	0	0	1705000	0
>sp|O15440-5|MRP5_HUMAN Isoform 5 of Multidrug resistance-associated protein 5 OS=Homo sapiens OX=9606 GN=ABCC5;>sp|O15440|MRP5_HUMAN Multidrug resistance-associated protein 5 OS=Homo sapiens OX=9606 GN=ABCC5 PE=1 SV=2	155.73	2	1	1	0	0	1394	0.00515	4							0	0	0	0	0	88770000
>sp|P02533|K1C14_HUMAN Keratin, type I cytoskeletal 14 OS=Homo sapiens OX=9606 GN=KRT14 PE=1 SV=4;>P02533 SWISS-PROT:P02533 Tax_Id=9606 Gene_Symbol=KRT14 Keratin, type I cytoskeletal 14	51.561	11	25	21	53.2	22	472	0	79	12592000	14042000	5212400	5822400	5137800	6239800	429070000	376320000	174220000	126230000	102920000	125530000
>sp|P04264|K2C1_HUMAN Keratin, type II cytoskeletal 1 OS=Homo sapiens OX=9606 GN=KRT1 PE=1 SV=6;>P04264 SWISS-PROT:P04264 Tax_Id=9606 Gene_Symbol=KRT1 Keratin, type II cytoskeletal 1	66.038	20	49	49	66.5	54.2	644	0	301	267570000	312480000	107970000	111010000	117990000	160540000	8191100000	8232400000	4307500000	2422400000	2520900000	3376500000
>sp|P06737-2|PYGL_HUMAN Isoform 2 of Glycogen phosphorylase, liver form OS=Homo sapiens OX=9606 GN=PYGL;>tr|E9PK47|E9PK47_HUMAN Alpha-1,4 glucan phosphorylase OS=Homo sapiens OX=9606 GN=PYGL PE=1 SV=1;>sp|P06737|PYGL_HUMAN Glycogen phosphorylase, liver for	93.133	3	1	1	0	0	813	0.0064	1							0	0	0	0	11037000	0
>sp|P08779|K1C16_HUMAN Keratin, type I cytoskeletal 16 OS=Homo sapiens OX=9606 GN=KRT16 PE=1 SV=4;>P08779 SWISS-PROT:P08779 Tax_Id=9606 Gene_Symbol=KRT16 Keratin, type I cytoskeletal 16	51.267	9	22	9	52.9	26.2	473	2.5708e-193	33	1435500	1730000	732640	1524300	658580	542980	44653000	37967000	25434000	35489000	14542000	14847000
>sp|P13645|K1C10_HUMAN Keratin, type I cytoskeletal 10 OS=Homo sapiens OX=9606 GN=KRT10 PE=1 SV=6;>P13645 SWISS-PROT:P13645 Tax_Id=9606 Gene_Symbol=KRT10 Keratin, type I cytoskeletal 10	58.826	42	41	41	65.4	59.2	584	0	287	204880000	205760000	122310000	115040000	147300000	118340000	5002900000	4658400000	3370400000	1751300000	2252500000	1980200000
>sp|P13647|K2C5_HUMAN Keratin, type II cytoskeletal 5 OS=Homo sapiens OX=9606 GN=KRT5 PE=1 SV=3;>P13647 SWISS-PROT:P13647 Tax_Id=9606 Gene_Symbol=KRT5 Keratin, type II cytoskeletal 5	62.378	14	33	26	50.8	9	590	0	92	16674000	15951000	7080900	6602000	7048500	8043800	544840000	432530000	242580000	148590000	159000000	170040000
>sp|P20930|FILA_HUMAN Filaggrin OS=Homo sapiens OX=9606 GN=FLG PE=1 SV=3;>P20930 SWISS-PROT:P20930 Tax_Id=9606 Gene_Symbol=FLG Filaggrin	435.16	2	1	1	0.3	0.3	4061	0.0022288	2	19431	0	25682	8189	12382	32751	0	0	0	0	0	4961600
>sp|P35527|K1C9_HUMAN Keratin, type I cytoskeletal 9 OS=Homo sapiens OX=9606 GN=KRT9 PE=1 SV=3;>P35527 SWISS-PROT:P35527 Tax_Id=9606 Gene_Symbol=KRT9 Keratin, type I cytoskeletal 9;>tr|K7EQQ3|K7EQQ3_HUMAN Keratin, type I cytoskeletal 9 OS=Homo sapiens OX=9	62.064	3	38	37	68.1	68.1	623	0	272	133430000	161690000	61091000	57643000	46231000	96627000	3299400000	3824700000	1878600000	1040300000	763130000	1682600000
>sp|P48668|K2C6C_HUMAN Keratin, type II cytoskeletal 6C OS=Homo sapiens OX=9606 GN=KRT6C PE=1 SV=3;>P48668 SWISS-PROT:P48668 Tax_Id=9606 Gene_Symbol=KRT6C Keratin, type II cytoskeletal 6C;>sp|P02538|K2C6A_HUMAN Keratin, type II cytoskeletal 6A OS=Homo sapi	60.024	4	26	1	44.9	3	564	0	2	241310	213130	131920	243720	117500	162550	0	0	0	0	0	3531800
>sp|Q04695|K1C17_HUMAN Keratin, type I cytoskeletal 17 OS=Homo sapiens OX=9606 GN=KRT17 PE=1 SV=2;>Q04695 SWISS-PROT:Q04695 Tax_Id=9606 Gene_Symbol=KRT17 Keratin, type I cytoskeletal 17;>tr|F5GWP8|F5GWP8_HUMAN Keratin, type I cytoskeletal 17 OS=Homo sapien	48.105	4	11	1	22.5	4.4	432	7.228e-149	3	54693	24064	29367	26478	16061	28260	1854600	0	1015200	0	0	0
>sp|Q5D862|FILA2_HUMAN Filaggrin-2 OS=Homo sapiens OX=9606 GN=FLG2 PE=1 SV=1;>Q5D862 SWISS-PROT:Q5D862 Tax_Id=9606 Gene_Symbol=FLG2 Filaggrin-2	248.07	2	5	5	4.2	4.2	2391	1.9504e-15	10	284000	341890	109890	245900	227870	143670	14878000	18216000	16285000	10995000	9322100	10565000
>sp|Q86YZ3|HORN_HUMAN Hornerin OS=Homo sapiens OX=9606 GN=HRNR PE=1 SV=2;>Q86YZ3 SWISS-PROT:Q86YZ3 Tax_Id=9606 Gene_Symbol=HRNR Hornerin	282.39	2	17	17	21.9	21.9	2850	2.5487e-182	48	1172300	2809200	643610	717880	736080	1135000	129600000	200200000	90460000	45853000	43908000	76409000
>sp|Q8N1N4|K2C78_HUMAN Keratin, type II cytoskeletal 78 OS=Homo sapiens OX=9606 GN=KRT78 PE=1 SV=2;>Q8N1N4-2 SWISS-PROT:Q8N1N4-2 Tax_Id=9606 Gene_Symbol=KRT78 Isoform 2 of Keratin, type II cytoskeletal 78;>Q7RTT2 TREMBL:Q7RTT2 Tax_Id=9606 Gene_Symbol=KRT78	56.865	4	7	5	13.5	10.6	520	9.6525e-15	6	246090	248660	162340	46535	43702	39354	8620300	7675500	4072700	2022300	0	0
>sp|Q9UHQ7|TCAL9_HUMAN Transcription elongation factor A protein-like 9 OS=Homo sapiens OX=9606 GN=TCEAL9 PE=3 SV=1;>tr|H7BZF8|H7BZF8_HUMAN HAUS augmin-like complex subunit 7 (Fragment) OS=Homo sapiens OX=9606 GN=HAUS7 PE=1 SV=1;>sp|Q9BYJ4-2|TRI34_HUMAN Is	12.749	61	1	1	2.2	2.2	104	1.5036e-18	2	0	37118	67783	96415	144640	103570	0	0	0	0	0	1187700
>tr|A0A0C4DGB6|A0A0C4DGB6_HUMAN Albumin OS=Homo sapiens OX=9606 GN=ALB PE=1 SV=1;>sp|P02768|ALBU_HUMAN Albumin OS=Homo sapiens OX=9606 GN=ALB PE=1 SV=2;>P02768-1 SWISS-PROT:P02768-1 Tax_Id=9606 Gene_Symbol=ALB Isoform 1 of Serum albumin precursor;>tr|H0YA5	69.226	11	7	3	11.4	6.3	604	6.7475e-50	5	89381	112200	135220	203150	185210	170960	3211200	4747600	7249200	4312600	3704400	3588300
>tr|H0Y8D1|H0Y8D1_HUMAN Trypsin-1 (Fragment) OS=Homo sapiens OX=9606 GN=PRSS1 PE=1 SV=1;>tr|A6XMV8|A6XMV8_HUMAN Protease serine 2 preproprotein OS=Homo sapiens OX=9606 GN=PRSS2 PE=1 SV=1;>tr|A0A0J9YYC8|A0A0J9YYC8_HUMAN Trypsin-2 OS=Homo sapiens OX=9606 GN=	15.421	9	1	1	14.1	14.1	142	7.1975e-21	5	6332600	13369000	11496000	13173000	10018000	14970000	0	0	0	0	0	72280000
